# Supplementary material for: On your terms or mine: pigs’ response to imposed gentle tactile contact vs. free form interaction with a familiar human
Source: Sci Rep. 2024 Oct 24;14:25249. doi: 10.1038/s41598-024-76451-5 (PMC11502703; doi:10.1038/s41598-024-76451-5)
Supplement: Supplementary file 3 — Supplementary Information 1. [file 41598_2024_76451_MOESM3_ESM.xlsx]

## Sheet: General information
Article title
On your terms or mine: Pigs' response to imposed gentle tactile contact vs. free form interaction with a familiar human
Author list
Suzanne Truong1
Oceane Schmitt1,2
Jean-Loup Rault1,*
Affiliations
1 Centre for Animal Nutrition and Welfare, University of Veterinary Medicine Vienna, Veterinaerplatz 1, 1210 Vienna, Austria
2 Institute of Animal Breeding and Genetics, Faculty of Agricultural Sciences, Nutritional Sciences, and Environmental Management, University of Giessen, Germany
* Corresponding author: Jean-Loup.Rault@vetmeduni.ac.at

## Sheet: Table S1
Table S1. Model results for pigs’ behaviours during the tests.
Contact by pig (duration)
Term	Level	Emmean	SE	Df	LCL	UCL	F-value	P-value
Test type							0.71	0.433
	FF	79	8.3	5	57	101
	IC	95	18.9	6	49	141
Day							0.38	0.556
	D1	84	11.3	10	58	109
	D2	91	13.8	8	59	122
Batch							0.16	0.693
	B1	84	13	12	56	113
	B2	90	13.2	10	61	119
Test type × day							0.86	0.377
	FF-D1	81	10.1	8	58	105
	IC-D1	86	18.4	7	43	129
	FF-D2	77	10.3	9	54	100
	IC-D2	104	24.3	5	43	165
Emmean: Estimated mean, calculated from post-hoc pairwise comparisons with Tukey adjustment for test type (FF: free form vs IC: imposed contact), day (D1: day 1 vs D2: day 2), batch (B1: batch 1 vs B2: batch 2), and test type × day interaction (FF-D1 vs IC-D1, FF-D1 vs FF-D2, FF-D1 vs IC-D2, IC-D1 vs FF-D2, IC-D1 vs IC-D2, FF-D2 vs IC-D2). F-value and P-value calculated from Type III Analysis of …
Immobile (duration)
Term	Level	Emmean	SE	Df	LCL	UCL	F-value	P-value
Test type							0.51	0.496
	FF	55	9	4	30	79
	IC	62	11.3	7	35	88
Day							0.02	0.891
	D1	58	8.9	4	33	82
	D2	59	11.3	7	32	86
Batch							2.12	0.236
	B1	70	12.5	4	36	105
	B2	46	12.1	4	10	82
Test type × day							1.57	0.225
	FF-D1	63	11.1	8	37	89
	IC-D1	52	11.8	9	25	79
	FF-D2	46	11.9	9	19	73
	IC-D2	71	17.7	6	28	115
Emmean: Estimated mean, calculated from post-hoc pairwise comparisons with Tukey adjustment for test type (FF: free form vs IC: imposed contact), day (D1: day 1 vs D2: day 2), batch (B1: batch 1 vs B2: batch 2), and test type × day interaction (FF-D1 vs IC-D1, FF-D1 vs FF-D2, FF-D1 vs IC-D2, IC-D1 vs FF-D2, IC-D1 vs IC-D2, FF-D2 vs IC-D2). F-value and P-value calculated from Type III Analysis of …
Escape behaviour (probability)
Term	Level	Prob	SE	Df	Asym LCL	Asym UCL	z-value	P-value
Test type							0.11	0.913
	FF	0	0	Inf	0	0
	IC	0	0	Inf	0	1
Day							0.11	0.913
	D1	0	0	Inf	0	0
	D2	0	0	Inf	0	1
Batch							-3.04	0.002
	B1	0	0	Inf	0	1
	B2	0	0	Inf	0	1
Test type × day							-0.21	0.832
	FF-D1	0	0	Inf	0	0
	IC-D1	0.3	0.54	Inf	0	1
	FF-D2	0.3	0.54	Inf	0	1
	IC-D2	0	0	Inf	0	1
Prob: estimated probability, calculated from post-hoc pairwise comparisons with Tukey adjustment for test type (FF: free form vs IC: imposed contact), day (D1: day 1 vs D2: day 2), batch (B1: batch 1 vs B2: batch 2), and test type × day interaction (FF-D1 vs IC-D1, FF-D1 vs FF-D2, FF-D1 vs IC-D2, IC-D1 vs FF-D2, IC-D1 vs IC-D2, FF-D2 vs IC-D2). z-value and P-value calculated from the test for the…
Body contact (probability)
Term	Level	Prob	SE	Df	Asym LCL	Asym UCL	z-value	P-value
Test type							1.62	0.106
	FF	0.7	0.14	Inf	0.4	0.9
	IC	0.3	0.13	Inf	0.2	0.6
Day							1.39	0.165
	D1	0.7	0.14	Inf	0.4	0.9
	D2	0.4	0.15	Inf	0.2	0.7
Batch							0.45	0.653
	B1	0.6	0.16	Inf	0.3	0.9
	B2	0.5	0.13	Inf	0.3	0.7
Test type × day							-0.57	0.572
	FF-D1	0.8	0.15	Inf	0.4	1
	IC-D1	0.6	0.17	Inf	0.3	0.8
	FF-D2	0.6	0.19	Inf	0.3	0.9
	IC-D2	0.2	0.15	Inf	0	0.6
Prob: estimated probability, calculated from post-hoc pairwise comparisons with Tukey adjustment for test type (FF: free form vs IC: imposed contact), day (D1: day 1 vs D2: day 2), batch (B1: batch 1 vs B2: batch 2), and test type × day interaction (FF-D1 vs IC-D1, FF-D1 vs FF-D2, FF-D1 vs IC-D2, IC-D1 vs FF-D2, IC-D1 vs IC-D2, FF-D2 vs IC-D2). z-value and P-value calculated from the test for the…
Elimination (number)
Term	Level	Rate	SE	Df	Asym LCL	Asym UCL	z-value	P-value
Test type							-0.24	0.811
	FF	1.6	0.36	Inf	1.1	2.5
	IC	1.7	0.43	Inf	1.1	2.8
Day							-0.36	0.723
	D1	1.6	0.35	Inf	1.1	2.5
	D2	1.7	0.38	Inf	1.1	2.7
Batch							-0.22	0.823
	B1	1.6	0.43	Inf	0.9	2.7
	B2	1.7	0.45	Inf	1.1	2.9
Test type × day							-0.12	0.903
	FF-D1	1.5	0.42	Inf	0.9	2.6
	IC-D1	1.7	0.52	Inf	0.9	3.1
	FF-D2	1.7	0.47	Inf	1	2.9
	IC-D2	1.8	0.53	Inf	1	3.2
Rate: estimated rate, calculated from post-hoc pairwise comparisons with Tukey adjustment for test type (FF: free form vs IC: imposed contact), day (D1: day 1 vs D2: day 2), batch (B1: batch 1 vs B2: batch 2), and test type × day interaction (FF-D1 vs IC-D1, FF-D1 vs FF-D2, FF-D1 vs IC-D2, IC-D1 vs FF-D2, IC-D1 vs IC-D2, FF-D2 vs IC-D2). z-value and P-value calculated from the test for the overal…
Moving towards (latency to first occurrence)
Term	Level	Response	SE	Df	Asym LCL	Asym UCL	z-value	P-value
Test type							0.07	0.942
	FF	19	6.3	Inf	10	36
	IC	19	6	Inf	10	35
Day							-0.01	0.994
	D1	19	5.9	Inf	10	35
	D2	19	6.2	Inf	10	36
Batch							-1.32	0.185
	B1	13	5	Inf	6	28
	B2	26	9.2	Inf	13	52
Test type × day							-0.25	0.803
	FF-D1	18	7.4	Inf	8	41
	IC-D1	20	8.7	Inf	8	47
	FF-D2	20	9.2	Inf	8	49
	IC-D2	18	7.7	Inf	7	42
Response: estimated response, calculated from post-hoc pairwise comparisons with Tukey adjustment for test type (FF: free form vs IC: imposed contact), day (D1: day 1 vs D2: day 2), batch (B1: batch 1 vs B2: batch 2), and test type × day interaction (FF-D1 vs IC-D1, FF-D1 vs FF-D2, FF-D1 vs IC-D2, IC-D1 vs FF-D2, IC-D1 vs IC-D2, FF-D2 vs IC-D2). z-value and P-value calculated from the test for th…
Contact by pig (latency to first occurrence)
Term	Level	Response	SE	Df	Asym LCL	Asym UCL	z-value	P-value
Test type							1.42	0.157
	FF	25	14.5	Inf	8	78
	IC	10	5	Inf	4	26
Day							-0.67	0.501
	D1	12	6.1	Inf	4	33
	D2	20	12.8	Inf	6	70
Batch							-0.18	0.859
	B1	14	8.1	Inf	5	43
	B2	17	10.7	Inf	5	59
Test type × day							1.68	0.093
	FF-D1	35	23.2	Inf	10	128
	IC-D1	4	3.2	Inf	1	19
	FF-D2	18	15.1	Inf	3	94
	IC-D2	23	16.5	Inf	6	94
Response: estimated response, calculated from post-hoc pairwise comparisons with Tukey adjustment for test type (FF: free form vs IC: imposed contact), day (D1: day 1 vs D2: day 2), batch (B1: batch 1 vs B2: batch 2), and test type × day interaction (FF-D1 vs IC-D1, FF-D1 vs FF-D2, FF-D1 vs IC-D2, IC-D1 vs FF-D2, IC-D1 vs IC-D2, FF-D2 vs IC-D2). z-value and P-value calculated from the test for th…
Tail wagging (probability)
Term	Level	Prob	SE	Df	Asym LCL	Asym UCL	z-value	P-value
Test type							1	0.315
	FF	0.6	0.13	Inf	0.3	0.8
	IC	0.4	0.14	Inf	0.2	0.7
Day							0.56	0.574
	D1	0.6	0.13	Inf	0.3	0.8
	D2	0.5	0.14	Inf	0.2	0.7
Batch							-2.02	0.043
	B1	0.3	0.14	Inf	0.1	0.6
	B2	0.8	0.12	Inf	0.5	0.9
Test type × day							-0.23	0.822
	FF-D1	0.6	0.17	Inf	0.3	0.9
	IC-D1	0.5	0.19	Inf	0.2	0.8
	FF-D2	0.6	0.19	Inf	0.2	0.9
	IC-D2	0.4	0.17	Inf	0.1	0.7
Prob: estimated probability, calculated from post-hoc pairwise comparisons with Tukey adjustment for test type (FF: free form vs IC: imposed contact), day (D1: day 1 vs D2: day 2), batch (B1: batch 1 vs B2: batch 2), and test type × day interaction (FF-D1 vs IC-D1, FF-D1 vs FF-D2, FF-D1 vs IC-D2, IC-D1 vs FF-D2, IC-D1 vs IC-D2, FF-D2 vs IC-D2). z-value and P-value calculated from the test for the…
Contact by human (duration)
Term	Level	Emmean	SE	Df	LCL	UCL	F-value	P-value
Test type							3.08	0.13
	FF	89	15.7	6	50	128
	IC	115	11.3	4	84	147
Day							0	0.995
	D1	102	11	5	74	130
	D2	102	16.4	5	59	145
Batch							2.6	0.175
	B1	77	23.6	4	14	140
	B2	127	13.6	5	91	163
Test type × day							2.6	0.183
	FF-D1	109	20.2	6	59	158
	IC-D1	96	15.5	5	56	135
	FF-D2	69	27.7	4	-5	144
	IC-D2	135	13.4	4	96	173
Emmean: Estimated mean, calculated from post-hoc pairwise comparisons with Tukey adjustment for test type (FF: free form vs IC: imposed contact), day (D1: day 1 vs D2: day 2), batch (B1: batch 1 vs B2: batch 2), and test type × day interaction (FF-D1 vs IC-D1, FF-D1 vs FF-D2, FF-D1 vs IC-D2, IC-D1 vs FF-D2, IC-D1 vs IC-D2, FF-D2 vs IC-D2). F-value and P-value calculated from Type III Analysis of …

## Sheet: Table S2
Table S2. Model results for pigs’ post-test behaviours.
Inactive (duration)
Term	Level	Emmean	SE	Df	LCL	UCL	F-value	P-value
Test type							1.07	0.31
	FF	953	112	4	631	1275
	IC	850	112	3	473	0
Day							1.41	0.285
	D1	820	95.8	2	452	1188
	D2	983	140	4	584	1381
Batch							0	0.981
	B1	899	145	2	332	1467
	B2	904	145	2	336	1471
Test type × day							0.5	0.484
	FF-D1	932	145	6	574	1290
	IC-D1	709	150	4	306	1112
	FF-D2	975	188	8	537	1413
	IC-D2	990	193	7	531	1450
Emmean: Estimated mean, calculated from post-hoc pairwise comparisons with Tukey adjustment for test type (FF: free form vs IC: imposed contact), day (D1: day 1 vs D2: day 2), batch (B1: batch 1 vs B2: batch 2), and test type × day interaction (FF-D1 vs IC-D1, FF-D1 vs FF-D2, FF-D1 vs IC-D2, IC-D1 vs FF-D2, IC-D1 vs IC-D2, FF-D2 vs IC-D2). F-value and P-value calculated from Type III Analysis of …
Lying down (duration)
Term	Level	Emmean	SE	Df	LCL	UCL	F-value	P-value
Test type							0.08	0.793
	FF	340	82	4	121	559
	IC	367	75	4	158	0
Day							0.11	0.747
	D1	369	69.8	4	169	570
	D2	337	84.4	5	115	560
Batch							1.9	0.227
	B1	277	88.6	3	-14	567
	B2	429	100.7	4	144	715
Test type × day							0.25	0.622
	FF-D1	335	101	5	78	592
	IC-D1	404	104	5	130	677
	FF-D2	344	120	6	52	637
	IC-D2	330	109	6	68	592
Emmean: Estimated mean, calculated from post-hoc pairwise comparisons with Tukey adjustment for test type (FF: free form vs IC: imposed contact), day (D1: day 1 vs D2: day 2), batch (B1: batch 1 vs B2: batch 2), and test type × day interaction (FF-D1 vs IC-D1, FF-D1 vs FF-D2, FF-D1 vs IC-D2, IC-D1 vs FF-D2, IC-D1 vs IC-D2, FF-D2 vs IC-D2). F-value and P-value calculated from Type III Analysis of …
Immobile (duration)
Term	Level	Emmean	SE	Df	LCL	UCL	F-value	P-value
Test type							0.73	0.405
	FF	35	11.2	3	-1	72
	IC	44	11.9	3	7	0
Day							1.51	0.28
	D1	48	14.9	4	6	90
	D2	31	9.3	2	-7	69
Batch							0.25	0.625
	B1	37	13.5	3	-11	84
	B2	43	14.7	3	-4	90
Test type × day							1.07	0.311
	FF-D1	37	17.7	4	-10	85
	IC-D1	59	18.7	5	9	108
	FF-D2	33	13.9	3	-10	77
	IC-D2	29	14.1	3	-14	73
Emmean: Estimated mean, calculated from post-hoc pairwise comparisons with Tukey adjustment for test type (FF: free form vs IC: imposed contact), day (D1: day 1 vs D2: day 2), batch (B1: batch 1 vs B2: batch 2), and test type × day interaction (FF-D1 vs IC-D1, FF-D1 vs FF-D2, FF-D1 vs IC-D2, IC-D1 vs FF-D2, IC-D1 vs IC-D2, FF-D2 vs IC-D2). F-value and P-value calculated from Type III Analysis of …
Nose-to-nose (duration)
Term	Level	Emmean	SE	Df	LCL	UCL	F-value	P-value
Test type							1.24	0.313
	FF	1.6	0.84	4	-0.8	4.1
	IC	3.1	1.12	5	0.2	0
Day							0.98	0.366
	D1	3.1	1.26	6	0	6.2
	D2	1.7	0.72	3	-0.8	4.2
Batch							0.4	0.554
	B1	2	0.92	2	-1.5	5.4
	B2	2.8	1.19	4	-0.6	6.2
Test type × day							0.42	0.524
	FF-D1	2	1.15	6	-0.8	4.9
	IC-D1	4.1	1.98	6	-0.7	9
	FF-D2	1.2	1.39	4	-2.5	4.9
	IC-D2	2.1	0.91	4	-0.4	4.6
Emmean: Estimated mean, calculated from post-hoc pairwise comparisons with Tukey adjustment for test type (FF: free form vs IC: imposed contact), day (D1: day 1 vs D2: day 2), batch (B1: batch 1 vs B2: batch 2), and test type × day interaction (FF-D1 vs IC-D1, FF-D1 vs FF-D2, FF-D1 vs IC-D2, IC-D1 vs FF-D2, IC-D1 vs IC-D2, FF-D2 vs IC-D2). F-value and P-value calculated from Type III Analysis of …
Nose-to-body (duration)
Term	Level	Emmean	SE	Df	LCL	UCL	F-value	P-value
Test type							0.05	0.843
	FF	33	10.5	4	14	79
	IC	36	15.9	6	12	0
Day							0.96	0.362
	D1	39	14.6	5	15	102
	D2	31	9.9	4	13	74
Batch							0.11	0.755
	B1	31	14.8	5	9	106
	B2	38	22.3	5	9	165
Test type × day							1.13	0.299
	FF-D1	32	13.4	6	11	91
	IC-D1	48	25.6	7	14	169
	FF-D2	35	13.1	4	13	97
	IC-D2	27	13.2	6	8	89
Emmean: Estimated mean, calculated from post-hoc pairwise comparisons with Tukey adjustment for test type (FF: free form vs IC: imposed contact), day (D1: day 1 vs D2: day 2), batch (B1: batch 1 vs B2: batch 2), and test type × day interaction (FF-D1 vs IC-D1, FF-D1 vs FF-D2, FF-D1 vs IC-D2, IC-D1 vs FF-D2, IC-D1 vs IC-D2, FF-D2 vs IC-D2). F-value and P-value calculated from Type III Analysis of …
Social play (duration)
Term	Level	Emmean	SE	Df	LCL	UCL	F-value	P-value
Test type							2.74	0.12
	FF	2.9	3.45	3	-7.5	13.2
	IC	10.3	4.14	3	-3.5	0
Day							0.13	0.732
	D1	7.7	4.63	6	-3.8	19.2
	D2	5.5	4.23	3	-7.9	18.8
Batch							0	0.969
	B1	6.5	4.93	3	-10.7	23.6
	B2	6.7	4.93	3	-10.5	23.9
Test type × day							0	0.978
	FF-D1	4.1	5.88	8	-9.5	17.6
	IC-D1	11.4	6	5	-3.7	26.4
	FF-D2	1.7	5.24	4	-12.9	16.3
	IC-D2	9.3	6.32	5	-7.4	25.9
Emmean: Estimated mean, calculated from post-hoc pairwise comparisons with Tukey adjustment for test type (FF: free form vs IC: imposed contact), day (D1: day 1 vs D2: day 2), batch (B1: batch 1 vs B2: batch 2), and test type × day interaction (FF-D1 vs IC-D1, FF-D1 vs FF-D2, FF-D1 vs IC-D2, IC-D1 vs FF-D2, IC-D1 vs IC-D2, FF-D2 vs IC-D2). F-value and P-value calculated from Type III Analysis of …
Locomotor play (duration)
Term	Level	Emmean	SE	Df	LCL	UCL	F-value	P-value
Test type							0.01	0.91
	FF	2.3	1.85	6	-2.3	6.9
	IC	2.5	1.85	3	-3.3	0
Day							2.24	0.142
	D1	3.8	1.85	6	-0.8	8.4
	D2	1	1.85	3	-4.8	6.7
Batch							0.58	0.49
	B1	3.4	2.39	3	-3.9	10.7
	B2	1.3	2.39	3	-5.9	8.6
Test type × day							0.03	0.868
	FF-D1	3.8	2.42	10	-1.5	9.2
	IC-D1	3.7	2.51	6	-2.4	9.8
	FF-D2	0.7	2.51	6	-5.5	6.8
	IC-D2	1.2	2.59	4	-5.7	8.2
Emmean: Estimated mean, calculated from post-hoc pairwise comparisons with Tukey adjustment for test type (FF: free form vs IC: imposed contact), day (D1: day 1 vs D2: day 2), batch (B1: batch 1 vs B2: batch 2), and test type × day interaction (FF-D1 vs IC-D1, FF-D1 vs FF-D2, FF-D1 vs IC-D2, IC-D1 vs FF-D2, IC-D1 vs IC-D2, FF-D2 vs IC-D2). F-value and P-value calculated from Type III Analysis of …
Object play (duration)
Term	Level	Emmean	SE	Df	LCL	UCL	F-value	P-value
Test type							0.22	0.662
	FF	6.2	3.8	5	-3.8	16.2
	IC	4.3	3.42	4	-4.9	0
Day							0.05	0.828
	D1	5.8	2.88	4	-2.7	14.3
	D2	4.7	4.54	6	-6.6	16.1
Batch							0.56	0.486
	B1	3.8	3.13	3	-6	13.5
	B2	6.8	4.45	4	-5.4	19
Test type × day							0.57	0.455
	FF-D1	5.6	4.6	5	-6.5	17.7
	IC-D1	6	3.19	4	-3	15
	FF-D2	6.8	5.11	7	-5.3	18.9
	IC-D2	2.7	5.75	6	-11.2	16.5
Emmean: Estimated mean, calculated from post-hoc pairwise comparisons with Tukey adjustment for test type (FF: free form vs IC: imposed contact), day (D1: day 1 vs D2: day 2), batch (B1: batch 1 vs B2: batch 2), and test type × day interaction (FF-D1 vs IC-D1, FF-D1 vs FF-D2, FF-D1 vs IC-D2, IC-D1 vs FF-D2, IC-D1 vs IC-D2, FF-D2 vs IC-D2). F-value and P-value calculated from Type III Analysis of …
Eat or drink (duration)
Term	Level	Emmean	SE	Df	LCL	UCL	F-value	P-value
Test type							0.15	0.701
	FF	130	25.9	4	54	206
	IC	143	33.6	4	46	0
Day							0.06	0.824
	D1	133	26.1	4	57	208
	D2	140	32.3	4	47	233
Batch							0.13	0.745
	B1	129	35.8	3	9	248
	B2	144	35.8	3	25	264
Test type × day							0.85	0.374
	FF-D1	109	34.7	6	25	192
	IC-D1	157	42.2	6	51	262
	FF-D2	151	42.1	6	48	254
	IC-D2	130	48.1	7	14	245
Emmean: Estimated mean, calculated from post-hoc pairwise comparisons with Tukey adjustment for test type (FF: free form vs IC: imposed contact), day (D1: day 1 vs D2: day 2), batch (B1: batch 1 vs B2: batch 2), and test type × day interaction (FF-D1 vs IC-D1, FF-D1 vs FF-D2, FF-D1 vs IC-D2, IC-D1 vs FF-D2, IC-D1 vs IC-D2, FF-D2 vs IC-D2). F-value and P-value calculated from Type III Analysis of …
Explore (duration)
Term	Level	Emmean	SE	Df	LCL	UCL	F-value	P-value
Test type							0.03	0.868
	FF	238	50.7	6	112	365
	IC	230	50.7	3	79	0
Day							0.86	0.361
	D1	257	50.7	6	131	383
	D2	212	50.7	3	61	363
Batch							0.15	0.718
	B1	218	65.6	3	12	424
	B2	251	73.6	4	52	450
Test type × day							0.52	0.479
	FF-D1	240	65.3	10	95	385
	IC-D1	273	67.5	6	111	436
	FF-D2	237	67.5	6	74	399
	IC-D2	187	69.5	5	8	366
Emmean: Estimated mean, calculated from post-hoc pairwise comparisons with Tukey adjustment for test type (FF: free form vs IC: imposed contact), day (D1: day 1 vs D2: day 2), batch (B1: batch 1 vs B2: batch 2), and test type × day interaction (FF-D1 vs IC-D1, FF-D1 vs FF-D2, FF-D1 vs IC-D2, IC-D1 vs FF-D2, IC-D1 vs IC-D2, FF-D2 vs IC-D2). F-value and P-value calculated from Type III Analysis of …
Inactive (latency to first occurrence)
Term	Level	Emmean	SE	Df	LCL	UCL	F-value	P-value
Test type							0.96	0.375
	FF	389	135	4	12	767
	IC	527	116	3	154	0
Day							2.16	0.202
	D1	582	160	5	169	996
	D2	334	105	2	-43	711
Batch							0.7	0.439
	B1	527	159	3	40	1013
	B2	389	163	3	-90	869
Test type × day							2.51	0.126
	FF-D1	411	208	6	-103	925
	IC-D1	753	195	5	257	1250
	FF-D2	368	167	4	-107	843
	IC-D2	300	149	3	-156	756
Emmean: Estimated mean, calculated from post-hoc pairwise comparisons with Tukey adjustment for test type (FF: free form vs IC: imposed contact), day (D1: day 1 vs D2: day 2), batch (B1: batch 1 vs B2: batch 2), and test type × day interaction (FF-D1 vs IC-D1, FF-D1 vs FF-D2, FF-D1 vs IC-D2, IC-D1 vs FF-D2, IC-D1 vs IC-D2, FF-D2 vs IC-D2). F-value and P-value calculated from Type III Analysis of …
Lying down (latency to first occurrence)
Term	Level	Emmean	SE	Df	LCL	UCL	F-value	P-value
Test type							1	0.33
	FF	104	31.2	5	48	224
	IC	147	49	4	55	0
Day							0.01	0.94
	D1	125	38	5	58	270
	D2	122	39.7	3	46	323
Batch							0.22	0.661
	B1	110	44.7	4	33	363
	B2	139	56.5	4	42	458
Test type × day							0.53	0.473
	FF-D1	120	47	9	50	289
	IC-D1	131	56.6	6	45	376
	FF-D2	90	38.4	6	32	258
	IC-D2	165	75.7	5	51	527
Emmean: Estimated mean, calculated from post-hoc pairwise comparisons with Tukey adjustment for test type (FF: free form vs IC: imposed contact), day (D1: day 1 vs D2: day 2), batch (B1: batch 1 vs B2: batch 2), and test type × day interaction (FF-D1 vs IC-D1, FF-D1 vs FF-D2, FF-D1 vs IC-D2, IC-D1 vs FF-D2, IC-D1 vs IC-D2, FF-D2 vs IC-D2). F-value and P-value calculated from Type III Analysis of …
Nose-to-nose (latency to first occurrence)
Term	Level	Emmean	SE	Df	LCL	UCL	F-value	P-value
Test type							2.38	0.208
	FF	916	165	4	430	1401
	IC	584	158	2	-6	0
Day							0.15	0.706
	D1	709	141	2	202	1217
	D2	791	176	3	203	1379
Batch							1.51	0.285
	B1	605	197	2	-141	1351
	B2	895	197	2	151	1639
Test type × day							0.41	0.526
	FF-D1	810	215	5	247	1372
	IC-D1	609	225	3	-55	1273
	FF-D2	1022	258	5	366	1678
	IC-D2	560	258	4	-136	1255
Emmean: Estimated mean, calculated from post-hoc pairwise comparisons with Tukey adjustment for test type (FF: free form vs IC: imposed contact), day (D1: day 1 vs D2: day 2), batch (B1: batch 1 vs B2: batch 2), and test type × day interaction (FF-D1 vs IC-D1, FF-D1 vs FF-D2, FF-D1 vs IC-D2, IC-D1 vs FF-D2, IC-D1 vs IC-D2, FF-D2 vs IC-D2). F-value and P-value calculated from Type III Analysis of …
Social play (latency to first occurrence)
Term	Level	Emmean	SE	Df	LCL	UCL	F-value	P-value
Test type							0	0.993
	FF	1526	169	5	1079	1973
	IC	1525	132	3	1133	0
Day							0.19	0.692
	D1	1564	142	4	1180	1948
	D2	1488	178	4	1009	1966
Batch							0.02	0.886
	B1	1510	199	4	964	2057
	B2	1541	172	3	1010	2072
Test type × day							0	0.977
	FF-D1	1567	185	7	1124	2009
	IC-D1	1561	193	6	1084	2037
	FF-D2	1486	244	5	874	2098
	IC-D2	1489	197	5	997	1982
Emmean: Estimated mean, calculated from post-hoc pairwise comparisons with Tukey adjustment for test type (FF: free form vs IC: imposed contact), day (D1: day 1 vs D2: day 2), batch (B1: batch 1 vs B2: batch 2), and test type × day interaction (FF-D1 vs IC-D1, FF-D1 vs FF-D2, FF-D1 vs IC-D2, IC-D1 vs FF-D2, IC-D1 vs IC-D2, FF-D2 vs IC-D2). F-value and P-value calculated from Type III Analysis of …
Locomotor play (latency to first occurrence)
Term	Level	Emmean	SE	Df	LCL	UCL	F-value	P-value
Test type							0.61	0.445
	FF	1507	142	3	1075	1940
	IC	1392	148	3	895	0
Day							0.48	0.524
	D1	1394	153	3	940	1848
	D2	1505	144	3	1010	2000
Batch							0.12	0.747
	B1	1421	184	3	786	2056
	B2	1479	173	2	812	2145
Test type × day							0.67	0.424
	FF-D1	1385	199	5	877	1893
	IC-D1	1403	212	4	828	1978
	FF-D2	1629	201	4	1076	2182
	IC-D2	1381	208	4	781	1982
Emmean: Estimated mean, calculated from post-hoc pairwise comparisons with Tukey adjustment for test type (FF: free form vs IC: imposed contact), day (D1: day 1 vs D2: day 2), batch (B1: batch 1 vs B2: batch 2), and test type × day interaction (FF-D1 vs IC-D1, FF-D1 vs FF-D2, FF-D1 vs IC-D2, IC-D1 vs FF-D2, IC-D1 vs IC-D2, FF-D2 vs IC-D2). F-value and P-value calculated from Type III Analysis of …

## Sheet: Table S3
Table S3. Test activity data.
batch	day	pen	colour	pig	test	behaviour	modifier	total_no	total_dur	mean_dur	sd_dur	int_mean	int_sd	percentage
B2	D1	1	R	B2_1R	B	Contact by pig		5	5.501	1.1	0.417	52.428	66.887	0.1
B2	D1	1	R	B2_1R	B	Contact by human		9	63.752	7.084	4.556	27.532	12.067	1.2
B2	D1	1	R	B2_1R	B	Following		0	0	0	NA	NA	NA	0
B2	D1	1	R	B2_1R	B	Approaching		8	20.473	2.559	0.899	36.65	20.509	0.4
B2	D1	1	R	B2_1R	B	Withdrawing		27	55.52	2.056	0.962	9.126	9.147	1.1
B2	D1	1	R	B2_1R	B	Exploring		27	100.608	3.726	3.656	7.421	7.429	1.9
B2	D1	1	R	B2_1R	B	Immobile	Look at exit door	5	15.056	3.011	2.239	58.245	24.624	0.3
B2	D1	1	R	B2_1R	B	Immobile	Look elsewhere	25	82.256	3.29	2.898	8.595	8.503	1.6
B2	D1	1	R	B2_1R	B	Look for escape		0	0	0	NA	NA	NA	0
B2	D1	1	R	B2_1R	B	Elimination		0	0	0	NA	NA	NA	0
B2	D1	1	R	B2_1R	B	Other		2	2.2	1.1	1.276	76.329	NA	0
B2	D1	1	R	B2_1R	B	Not visible	Without human	7	8.759	1.251	0.519	44.877	42.042	0.2
B2	D1	1	R	B2_1R	B	Not visible	With human	8	11.517	1.44	1.139	14.371	12.394	0.2
B2	D1	1	R	B2_1R	B	Body contact		0	0	0	NA	NA	NA	0
B2	D1	1	G	B2_1G	B	Contact by pig		14	57.297	4.093	6.577	15.593	15.465	1.1
B2	D1	1	G	B2_1G	B	Contact by human		12	97.99	8.166	4.958	16.163	7.952	1.9
B2	D1	1	G	B2_1G	B	Following		2	6.503	3.252	0.706	119.38	NA	0.1
B2	D1	1	G	B2_1G	B	Approaching		12	15.762	1.313	0.513	20.385	20.587	0.3
B2	D1	1	G	B2_1G	B	Withdrawing		13	26.263	2.02	1.002	17.602	16.273	0.5
B2	D1	1	G	B2_1G	B	Exploring		22	106.806	4.855	4.184	6.483	6.608	2.1
B2	D1	1	G	B2_1G	B	Immobile	Look elsewhere	15	49.035	3.269	4.791	9.332	8.922	16.3
B2	D1	1	G	B2_1G	B	Immobile	Look at exit door	1	2.496	2.496	NA	NA	NA	0.8
B2	D1	1	G	B2_1G	B	Look for escape		0	0	0	NA	NA	NA	0
B2	D1	1	G	B2_1G	B	Elimination		2	NA	NA	NA	54.081	NA	NA
B2	D1	1	G	B2_1G	B	Other		3	1.745	0.582	0.144	31.286	15.212	0
B2	D1	1	G	B2_1G	B	Not visible	With human	9	27.006	3.001	4.33	28.562	18.758	0.5
B2	D1	1	G	B2_1G	B	Not visible	Without human	4	6.746	1.687	1.464	21.858	19.41	0.1
B2	D1	1	G	B2_1G	B	Body contact	Climb on human	1	6.001	6.001	NA	NA	NA	0.1
B2	D1	1	B	B2_1B	A	Contact by pig		11	96.1	8.736	6.939	12.937	25.144	1.9
B2	D1	1	B	B2_1B	A	Contact by human		10	192.166	19.217	19.885	11.259	7.755	3.7
B2	D1	1	B	B2_1B	A	Following		1	2.499	2.499	NA	NA	NA	0
B2	D1	1	B	B2_1B	A	Approaching		10	24.02	2.402	0.956	27.166	19.321	0.5
B2	D1	1	B	B2_1B	A	Withdrawing		21	35.708	1.7	0.924	12.101	16.098	0.7
B2	D1	1	B	B2_1B	A	Exploring		13	31.791	2.445	3.138	20.228	24.504	0.6
B2	D1	1	B	B2_1B	A	Immobile	Look elsewhere	19	64.013	3.369	2.023	11.681	17.902	1.2
B2	D1	1	B	B2_1B	A	Immobile	Look at exit door	4	9.01	2.253	1.171	4.837	3.665	0.2
B2	D1	1	B	B2_1B	A	Look for escape	Climb	2	4.002	2.001	0.713	106.612	NA	0.1
B2	D1	1	B	B2_1B	A	Elimination		0	0	0	NA	NA	NA	0
B2	D1	1	B	B2_1B	A	Other		8	9.987	1.248	0.64	33.215	28.24	0.2
B2	D1	1	B	B2_1B	A	Not visible	With human	11	30.518	2.774	3.01	20.397	16.497	0.6
B2	D1	1	B	B2_1B	A	Body contact	Climb on human	5	33.045	6.609	4.9	38.725	38.689	0.6
B2	D1	2	R	B2_2R	B	Contact by pig		1	0.75	0.75	NA	NA	NA	0
B2	D1	2	R	B2_2R	B	Contact by human		8	92.51	11.564	4.466	25.752	11.337	1.8
B2	D1	2	R	B2_2R	B	Following		0	0	0	NA	NA	NA	0
B2	D1	2	R	B2_2R	B	Approaching		10	16.483	1.648	0.756	28.251	13.147	0.3
B2	D1	2	R	B2_2R	B	Withdrawing		22	40.76	1.853	0.644	11.631	9.489	0.8
B2	D1	2	R	B2_2R	B	Exploring		22	84.286	3.831	3.968	10.272	9.485	1.6
B2	D1	2	R	B2_2R	B	Immobile	Look at exit door	24	61.531	2.564	1.518	9.695	12.724	1.2
B2	D1	2	R	B2_2R	B	Immobile	Look elsewhere	17	49.537	2.914	2.318	14.077	11.401	1
B2	D1	2	R	B2_2R	B	Look for escape	Climb	1	1.751	1.751	NA	NA	NA	0
B2	D1	2	R	B2_2R	B	Elimination		0	0	0	NA	NA	NA	0
B2	D1	2	R	B2_2R	B	Other		7	15.716	2.245	1.171	38.581	27.009	0.3
B2	D1	2	R	B2_2R	B	Not visible	Without human	8	15.759	1.97	2.215	39.04	30.816	0.3
B2	D1	2	R	B2_2R	B	Not visible	With human	7	16.018	2.288	1.858	37.12	22.097	0.3
B2	D1	2	R	B2_2R	B	Body contact		0	0	0	NA	NA	NA	0
B2	D1	2	G	B2_2G	A	Contact by pig		6	76.268	12.711	9.243	29.089	38.85	1.5
B2	D1	2	G	B2_2G	A	Contact by human		8	100.551	12.569	17.549	17.988	33.364	1.9
B2	D1	2	G	B2_2G	A	Following		0	0	0	NA	NA	NA	0
B2	D1	2	G	B2_2G	A	Approaching		8	11.291	1.411	0.458	35.675	29.533	0.2
B2	D1	2	G	B2_2G	A	Withdrawing		12	19.31	1.609	0.724	21.244	14.43	0.4
B2	D1	2	G	B2_2G	A	Exploring		18	123.484	6.86	6.085	10.251	16.04	2.4
B2	D1	2	G	B2_2G	A	Immobile	Look elsewhere	5	13.515	2.703	2.446	56.931	46.453	0.3
B2	D1	2	G	B2_2G	A	Immobile	Look at exit door	8	27.295	3.412	3.07	24.879	28.529	0.5
B2	D1	2	G	B2_2G	A	Look for escape		0	0	0	NA	NA	NA	0
B2	D1	2	G	B2_2G	A	Elimination		4	NA	NA	NA	83.25	42.063	NA
B2	D1	2	G	B2_2G	A	Other		2	3.743	1.872	0.527	67.324	NA	0.1
B2	D1	2	G	B2_2G	A	Not visible	With human	4	9.794	2.449	0.837	66.722	63.834	0.2
B2	D1	2	G	B2_2G	A	Not visible	Without human	6	16.732	2.789	1.353	52.756	70.002	0.3
B2	D1	2	G	B2_2G	A	Body contact	Climb on human	4	12.772	3.193	1.288	17.931	12.931	0.2
B2	D1	2	B	B2_2B	A	Contact by pig		4	33.263	8.316	7.673	77.919	6.565	0.6
B2	D1	2	B	B2_2B	A	Contact by human		11	69.253	6.296	6.841	22.229	26.505	1.3
B2	D1	2	B	B2_2B	A	Following		0	0	0	NA	NA	NA	0
B2	D1	2	B	B2_2B	A	Approaching		10	18.243	1.824	1.162	30.311	18.9	0.4
B2	D1	2	B	B2_2B	A	Withdrawing		18	34.525	1.918	0.899	14.795	16.445	0.7
B2	D1	2	B	B2_2B	A	Exploring		18	43.993	2.444	1.973	14.043	16.571	0.8
B2	D1	2	B	B2_2B	A	Immobile	Look at exit door	13	93.355	7.181	6.812	16.307	19.789	1.8
B2	D1	2	B	B2_2B	A	Immobile	Look elsewhere	15	36.766	2.451	2.042	14.91	20.943	0.7
B2	D1	2	B	B2_2B	A	Look for escape		0	0	0	NA	NA	NA	0
B2	D1	2	B	B2_2B	A	Elimination		5	NA	NA	NA	55.115	38.88	NA
B2	D1	2	B	B2_2B	A	Other		3	4.755	1.585	1.233	106.856	64.41	0.1
B2	D1	2	B	B2_2B	A	Not visible	Without human	12	15.74	1.312	1.164	25.346	19.758	0.3
B2	D1	2	B	B2_2B	A	Not visible	With human	6	19.262	3.21	2.072	13.365	14.403	0.4
B2	D1	2	B	B2_2B	A	Body contact		0	0	0	NA	NA	NA	0
B2	D1	3	R	B2_3R	A	Contact by pig		0	0	0	NA	NA	NA	0
B2	D1	3	R	B2_3R	A	Contact by human		0	0	0	NA	NA	NA	0
B2	D1	3	R	B2_3R	A	Following		0	0	0	NA	NA	NA	0
B2	D1	3	R	B2_3R	A	Approaching		3	3.946	1.315	0.65	141.144	118.559	0.1
B2	D1	3	R	B2_3R	A	Withdrawing		5	13.006	2.601	1.627	60.999	55.23	0.3
B2	D1	3	R	B2_3R	A	Exploring		17	115.361	6.786	9.351	7.007	4.563	2.2
B2	D1	3	R	B2_3R	A	Immobile	Look elsewhere	17	100.828	5.931	4.078	9.589	15.797	1.9
B2	D1	3	R	B2_3R	A	Immobile	Look at exit door	5	57.797	11.559	17.095	7.824	7.995	1.1
B2	D1	3	R	B2_3R	A	Look for escape		0	0	0	NA	NA	NA	0
B2	D1	3	R	B2_3R	A	Elimination		3	NA	NA	NA	38.165	21.451	NA
B2	D1	3	R	B2_3R	A	Other		2	3	1.5	0.706	113.863	NA	0.1
B2	D1	3	R	B2_3R	A	Not visible	Without human	3	5.51	1.837	1.046	5.127	0.178	0.1
B2	D1	3	R	B2_3R	A	Body contact		0	0	0	NA	NA	NA	0
B2	D1	3	G	B2_3G	A	Contact by pig		5	43.329	8.666	9.835	36.214	21.974	0.8
B2	D1	3	G	B2_3G	A	Contact by human		8	72.28	9.035	7.693	21.062	19.493	1.4
B2	D1	3	G	B2_3G	A	Following		0	0	0	NA	NA	NA	0
B2	D1	3	G	B2_3G	A	Approaching		7	14.511	2.073	1.412	33.492	20.5	0.3
B2	D1	3	G	B2_3G	A	Withdrawing		11	19.501	1.773	0.647	23.926	32.979	0.4
B2	D1	3	G	B2_3G	A	Exploring		20	137.341	6.867	7.316	8.274	9.163	2.6
B2	D1	3	G	B2_3G	A	Immobile	Look elsewhere	10	65.563	6.556	5.168	18.491	23.535	1.3
B2	D1	3	G	B2_3G	A	Immobile	Look at exit door	2	9.761	4.88	1.935	3.781	NA	0.2
B2	D1	3	G	B2_3G	A	Look for escape		0	0	0	NA	NA	NA	0
B2	D1	3	G	B2_3G	A	Elimination		5	NA	NA	NA	66.439	48.803	NA
B2	D1	3	G	B2_3G	A	Other		1	0.75	0.75	NA	NA	NA	0
B2	D1	3	G	B2_3G	A	Not visible	Without human	6	9.934	1.656	0.659	44.75	43.962	0.2
B2	D1	3	G	B2_3G	A	Body contact	Climb on human	2	21.263	10.632	6.198	44.519	NA	0.4
B2	D1	3	B	B2_3B	B	Contact by pig		3	2.249	0.75	0.433	16.017	10.972	0
B2	D1	3	B	B2_3B	B	Contact by human		8	73.019	9.127	3.714	12.161	7.466	1.4
B2	D1	3	B	B2_3B	B	Following		0	0	0	NA	NA	NA	0
B2	D1	3	B	B2_3B	B	Approaching		10	17.007	1.701	0.896	16.518	24.278	0.3
B2	D1	3	B	B2_3B	B	Withdrawing		11	24.812	2.256	1.215	13.535	6.417	0.5
B2	D1	3	B	B2_3B	B	Exploring		4	7.249	1.812	0.658	35.872	45.547	0.1
B2	D1	3	B	B2_3B	B	Immobile	Look elsewhere	23	100.793	4.382	3.902	4.063	4.243	1.9
B2	D1	3	B	B2_3B	B	Immobile	Look at exit door	3	11.974	3.991	3.405	58.201	66.688	0.2
B2	D1	3	B	B2_3B	B	Look for escape	Climb	3	9.013	3.004	1.393	55.305	65.119	0.2
B2	D1	3	B	B2_3B	B	Elimination		3	NA	NA	NA	49.423	59.262	NA
B2	D1	3	B	B2_3B	B	Other		1	0.27	0.27	NA	NA	NA	0
B2	D1	3	B	B2_3B	B	Not visible	With human	4	17.016	4.254	2.671	34.452	35.505	0.3
B2	D1	3	B	B2_3B	B	Body contact		0	0	0	NA	NA	NA	0
B2	D1	4	R	B2_4R	A	Contact by pig		4	25.5	6.375	3.756	50.807	29.081	0.5
B2	D1	4	R	B2_4R	A	Contact by human		12	76.296	6.358	6.474	10.148	10.655	1.5
B2	D1	4	R	B2_4R	A	Following		0	0	0	NA	NA	NA	0
B2	D1	4	R	B2_4R	A	Approaching		8	19.274	2.409	1.494	29.277	21.288	0.4
B2	D1	4	R	B2_4R	A	Withdrawing		17	42.037	2.473	1.255	15.61	19.813	0.8
B2	D1	4	R	B2_4R	A	Exploring		16	86.804	5.425	10.111	13.88	11.892	1.7
B2	D1	4	R	B2_4R	A	Immobile	Look at exit door	10	57.514	5.751	3.704	25.585	31.133	1.1
B2	D1	4	R	B2_4R	A	Immobile	Look elsewhere	16	50.265	3.142	2.223	10.613	10.415	1
B2	D1	4	R	B2_4R	A	Look for escape		0	0	0	NA	NA	NA	0
B2	D1	4	R	B2_4R	A	Elimination		0	0	0	NA	NA	NA	0
B2	D1	4	R	B2_4R	A	Other		3	5.746	1.915	0.38	42.42	52.559	0.1
B2	D1	4	R	B2_4R	A	Not visible	Without human	3	11.533	3.844	2.631	49.674	58.222	0.2
B2	D1	4	R	B2_4R	A	Not visible	With human	1	1.25	1.25	NA	NA	NA	0
B2	D1	4	R	B2_4R	A	Body contact		0	0	0	NA	NA	NA	0
B2	D1	4	G	B2_4G	B	Contact by pig		14	46.79	3.342	3.4	17.499	12.911	0.9
B2	D1	4	G	B2_4G	B	Contact by human		10	143.973	14.397	1.512	15.668	3.919	2.8
B2	D1	4	G	B2_4G	B	Following		2	3.249	1.624	0.179	43.298	NA	0.1
B2	D1	4	G	B2_4G	B	Approaching		11	19.249	1.75	0.881	27.454	11.071	0.4
B2	D1	4	G	B2_4G	B	Withdrawing		15	37.227	2.482	1.207	17.287	11.017	0.7
B2	D1	4	G	B2_4G	B	Exploring		14	51.763	3.697	2.726	15.384	12.821	1
B2	D1	4	G	B2_4G	B	Immobile	Look elsewhere	13	47.033	3.618	2.35	17.998	25.573	0.9
B2	D1	4	G	B2_4G	B	Immobile	Look at exit door	7	32.274	4.611	5.102	23.65	21.77	0.6
B2	D1	4	G	B2_4G	B	Look for escape		0	0	0	NA	NA	NA	0
B2	D1	4	G	B2_4G	B	Elimination		1	NA	NA	NA	NA	NA	NA
B2	D1	4	G	B2_4G	B	Other		3	9.753	3.251	4.341	104.106	140.49	0.2
B2	D1	4	G	B2_4G	B	Not visible	Without human	7	9.276	1.325	0.968	40.662	53.412	0.2
B2	D1	4	G	B2_4G	B	Not visible	With human	16	51.293	3.206	2.68	15.216	19.547	1
B2	D1	4	G	B2_4G	B	Body contact	Climb on human	1	4.008	4.008	NA	NA	NA	0.1
B2	D1	4	B	B2_4B	B	Contact by pig		12	42.28	3.523	4.399	19.475	12.477	0.8
B2	D1	4	B	B2_4B	B	Contact by human		9	106.26	11.807	3.665	17.434	6.196	2
B2	D1	4	B	B2_4B	B	Following		0	0	0	NA	NA	NA	0
B2	D1	4	B	B2_4B	B	Approaching		10	18.743	1.874	0.758	29.504	25.334	0.4
B2	D1	4	B	B2_4B	B	Withdrawing		18	31.021	1.723	0.691	14.912	9.904	0.6
B2	D1	4	B	B2_4B	B	Exploring		25	150.866	6.035	4.806	5.757	6.222	2.9
B2	D1	4	B	B2_4B	B	Immobile	Look elsewhere	5	16.465	3.293	2.969	40.541	46.418	0.3
B2	D1	4	B	B2_4B	B	Immobile	Look at exit door	1	4.269	4.269	NA	NA	NA	0.1
B2	D1	4	B	B2_4B	B	Look for escape		0	0	0	NA	NA	NA	0
B2	D1	4	B	B2_4B	B	Elimination		4	NA	NA	NA	57.807	52.184	NA
B2	D1	4	B	B2_4B	B	Other		2	4.004	2.002	0.355	16.013	NA	0.1
B2	D1	4	B	B2_4B	B	Not visible	Without human	8	14.01	1.751	1.045	33.211	28.057	0.3
B2	D1	4	B	B2_4B	B	Not visible	With human	8	18.254	2.282	2.145	30.425	54.152	0.4
B2	D1	4	B	B2_4B	B	Body contact	Climb on human	2	13.02	6.51	7.773	0.241	NA	0.3
B2	D1	5	R	B2_5R	B	Contact by pig		12	18.544	1.545	1.076	23.592	15.801	0.4
B2	D1	5	R	B2_5R	B	Contact by human		10	110.005	11	5.125	18.336	5.254	2.1
B2	D1	5	R	B2_5R	B	Following		1	2.497	2.497	NA	NA	NA	0
B2	D1	5	R	B2_5R	B	Approaching		8	19.987	2.498	1.416	27.639	25.243	0.4
B2	D1	5	R	B2_5R	B	Withdrawing		25	52.744	2.11	1.119	10.197	14.408	1
B2	D1	5	R	B2_5R	B	Exploring		24	61.786	2.574	2.478	9.761	7.941	1.2
B2	D1	5	R	B2_5R	B	Immobile	Look at exit door	14	31.492	2.249	0.858	19.195	16.994	0.6
B2	D1	5	R	B2_5R	B	Immobile	Look elsewhere	15	29.016	1.934	1.068	18.341	16.16	0.6
B2	D1	5	R	B2_5R	B	Look for escape	Climb	1	1.75	1.75	NA	NA	NA	0
B2	D1	5	R	B2_5R	B	Look for escape	Nudge/Push	1	7.007	7.007	NA	NA	NA	0.1
B2	D1	5	R	B2_5R	B	Elimination		0	0	0	NA	NA	NA	0
B2	D1	5	R	B2_5R	B	Other		6	12.017	2.003	0.76	43.491	47.656	0.2
B2	D1	5	R	B2_5R	B	Not visible	Without human	5	6.007	1.201	0.669	62.188	78.344	0.1
B2	D1	5	R	B2_5R	B	Not visible	With human	13	57.029	4.387	3.755	17.186	19.439	1.1
B2	D1	5	R	B2_5R	B	Body contact		0	0	0	NA	NA	NA	0
B2	D1	5	G	B2_5G	B	Contact by pig		18	45.492	2.527	2.912	11.294	13.788	0.9
B2	D1	5	G	B2_5G	B	Contact by human		9	95.794	10.644	5.875	20.59	6.317	1.8
B2	D1	5	G	B2_5G	B	Following		1	1.252	1.252	NA	NA	NA	0
B2	D1	5	G	B2_5G	B	Approaching		18	36.541	2.03	0.88	13.027	11.543	0.7
B2	D1	5	G	B2_5G	B	Withdrawing		25	60.047	2.402	2.033	9.104	8.988	1.2
B2	D1	5	G	B2_5G	B	Exploring		10	31.033	3.103	3.12	28.778	25.344	0.6
B2	D1	5	G	B2_5G	B	Immobile	Look elsewhere	5	8.518	1.704	0.694	64.687	63.518	0.2
B2	D1	5	G	B2_5G	B	Immobile	Look at exit door	13	67.254	5.173	7.01	16.935	15.452	1.3
B2	D1	5	G	B2_5G	B	Look for escape		0	0	0	NA	NA	NA	0
B2	D1	5	G	B2_5G	B	Elimination		4	NA	NA	NA	49.555	32.288	NA
B2	D1	5	G	B2_5G	B	Other		11	17.248	1.568	1.625	24.075	27.668	0.3
B2	D1	5	G	B2_5G	B	Not visible	With human	11	33.009	3.001	3.566	20.673	18.258	0.6
B2	D1	5	G	B2_5G	B	Body contact		0	0	0	NA	NA	NA	0
B2	D1	5	B	B2_5B	A	Contact by pig		7	22.534	3.219	4.395	40.123	41.35	0.4
B2	D1	5	B	B2_5B	A	Contact by human		7	54.757	7.822	9.244	34	37.341	1.1
B2	D1	5	B	B2_5B	A	Following		0	0	0	NA	NA	NA	0
B2	D1	5	B	B2_5B	A	Approaching		6	9.226	1.538	0.486	55.411	57.24	0.2
B2	D1	5	B	B2_5B	A	Withdrawing		9	16.999	1.889	0.885	33.88	28.736	0.3
B2	D1	5	B	B2_5B	A	Exploring		24	212.655	8.861	8.708	3.798	3.294	4.1
B2	D1	5	B	B2_5B	A	Immobile	Look at exit door	1	4.496	4.496	NA	NA	NA	0.1
B2	D1	5	B	B2_5B	A	Immobile	Look elsewhere	3	10.254	3.418	3.171	54.423	49.034	0.2
B2	D1	5	B	B2_5B	A	Look for escape		0	0	0	NA	NA	NA	0
B2	D1	5	B	B2_5B	A	Elimination		1	NA	NA	NA	NA	NA	NA
B2	D1	5	B	B2_5B	A	Other		4	7.014	1.753	1.428	83.749	30.785	0.1
B2	D1	5	B	B2_5B	A	Not visible	Without human	6	17.277	2.88	2.043	54.853	34.211	0.3
B2	D1	5	B	B2_5B	A	Not visible	With human	1	1.498	1.498	NA	NA	NA	0
B2	D1	5	B	B2_5B	A	Body contact		0	0	0	NA	NA	NA	0
B2	D2	1	R	B2_1R	A	Contact by pig		10	83.761	8.376	7.86	23.248	41.206	1.6
B2	D2	1	R	B2_1R	A	Contact by human		7	115.829	16.547	17.497	29.444	47.038	2.2
B2	D2	1	R	B2_1R	A	Following		0	0	0	NA	NA	NA	0
B2	D2	1	R	B2_1R	A	Approaching		5	10.771	2.154	0.904	56.302	29.99	0.2
B2	D2	1	R	B2_1R	A	Withdrawing		9	15.493	1.721	0.69	23.181	31.918	0.3
B2	D2	1	R	B2_1R	A	Exploring		19	104.82	5.517	6.37	7.454	8.3	2
B2	D2	1	R	B2_1R	A	Immobile	Look elsewhere	14	48.534	3.467	2.968	15.035	18.084	0.9
B2	D2	1	R	B2_1R	A	Immobile	Look at exit door	2	10.005	5.002	1.766	94.597	NA	0.2
B2	D2	1	R	B2_1R	A	Look for escape		0	0	0	NA	NA	NA	0
B2	D2	1	R	B2_1R	A	Escape attempt		0	0	0	NA	NA	NA	0
B2	D2	1	R	B2_1R	A	Elimination		0	0	0	NA	NA	NA	0
B2	D2	1	R	B2_1R	A	Other		1	0.246	0.246	NA	NA	NA	0
B2	D2	1	R	B2_1R	A	Not visible	Without human	7	13.261	1.894	0.658	22.564	31.256	0.3
B2	D2	1	R	B2_1R	A	Not visible	With human	7	13.283	1.898	1.938	30.736	50.028	0.3
B2	D2	1	R	B2_1R	A	Lying down		1	37.995	37.995	NA	NA	NA	0.7
B2	D2	1	R	B2_1R	A	Body contact		0	0	0	NA	NA	NA	0
B2	D2	1	G	B2_1G	A	Contact by pig		6	42.774	7.129	12.321	44.946	31.853	0.8
B2	D2	1	G	B2_1G	A	Contact by human		7	101.537	14.505	15.583	29.832	23.563	2
B2	D2	1	G	B2_1G	A	Following		0	0	0	NA	NA	NA	0
B2	D2	1	G	B2_1G	A	Approaching		6	11.508	1.918	1.167	45.945	28.789	0.2
B2	D2	1	G	B2_1G	A	Withdrawing		11	19.501	1.773	0.453	18.52	15.987	0.4
B2	D2	1	G	B2_1G	A	Exploring		22	142.013	6.455	6.381	7.344	10.547	2.8
B2	D2	1	G	B2_1G	A	Immobile	Look elsewhere	11	61.325	5.575	8.169	16.692	16.14	1.2
B2	D2	1	G	B2_1G	A	Immobile	Look at exit door	1	1.752	1.752	NA	NA	NA	0
B2	D2	1	G	B2_1G	A	Look for escape		0	0	0	NA	NA	NA	0
B2	D2	1	G	B2_1G	A	Escape attempt		0	0	0	NA	NA	NA	0
B2	D2	1	G	B2_1G	A	Elimination		2	NA	NA	NA	151.652	NA	NA
B2	D2	1	G	B2_1G	A	Other		1	3.759	3.759	NA	NA	NA	0.1
B2	D2	1	G	B2_1G	A	Not visible	Without human	6	8.77	1.462	1.268	56.803	54.458	0.2
B2	D2	1	G	B2_1G	A	Not visible	With human	6	12.289	2.048	1.323	53.047	111.63	0.2
B2	D2	1	G	B2_1G	A	Lying down		0	0	0	NA	NA	NA	0
B2	D2	1	G	B2_1G	A	Body contact	Climb on human	3	10.274	3.425	1.879	8.004	3.53	0.2
B2	D2	1	G	B2_1G	A	Body contact	Standing	1	15.767	15.767	NA	NA	NA	0.3
B2	D2	1	B	B2_1B	B	Contact by pig		20	108.029	5.401	7.419	9.895	10.6	2.1
B2	D2	1	B	B2_1B	B	Contact by human		10	142.753	14.275	0.571	15.724	0.543	2.8
B2	D2	1	B	B2_1B	B	Following		2	3.502	1.751	1.061	207.209	NA	0.1
B2	D2	1	B	B2_1B	B	Approaching		2	1.751	0.876	0.528	196.442	NA	0
B2	D2	1	B	B2_1B	B	Withdrawing		4	6.255	1.564	0.593	66.477	78.677	0.1
B2	D2	1	B	B2_1B	B	Exploring		9	50.528	5.614	4.501	25.874	44.201	1
B2	D2	1	B	B2_1B	B	Immobile	Look elsewhere	6	17.286	2.881	4.143	46.092	38.813	0.3
B2	D2	1	B	B2_1B	B	Immobile	Look at exit door	1	3.003	3.003	NA	NA	NA	0.1
B2	D2	1	B	B2_1B	B	Look for escape		0	0	0	NA	NA	NA	0
B2	D2	1	B	B2_1B	B	Escape attempt		0	0	0	NA	NA	NA	0
B2	D2	1	B	B2_1B	B	Elimination		0	0	0	NA	NA	NA	0
B2	D2	1	B	B2_1B	B	Other		0	0	0	NA	NA	NA	0
B2	D2	1	B	B2_1B	B	Not visible	With human	18	97.561	5.42	4.413	11.805	18.473	1.9
B2	D2	1	B	B2_1B	B	Not visible	Without human	4	12.02	3.005	3.185	33.111	42.044	0.2
B2	D2	1	B	B2_1B	B	Lying down		0	0	0	NA	NA	NA	0
B2	D2	1	B	B2_1B	B	Body contact	Climb on human	2	28.021	14.01	0.719	197.716	NA	0.5
B2	D2	2	R	B2_2R	A	Contact by pig		2	4.762	2.381	1.597	2.748	NA	0.1
B2	D2	2	R	B2_2R	A	Contact by human		3	42.249	14.083	9.17	20.659	4.726	0.8
B2	D2	2	R	B2_2R	A	Following		0	0	0	NA	NA	NA	0
B2	D2	2	R	B2_2R	A	Approaching		5	9.232	1.846	0.982	36.414	21.259	0.2
B2	D2	2	R	B2_2R	A	Withdrawing		10	13.996	1.4	0.443	11.819	8.168	0.3
B2	D2	2	R	B2_2R	A	Exploring		23	73.051	3.176	2.302	4.119	3.043	1.4
B2	D2	2	R	B2_2R	A	Immobile	Look at exit door	10	21.515	2.151	1.712	16.045	19.514	0.4
B2	D2	2	R	B2_2R	A	Immobile	Look elsewhere	8	16.009	2.001	1.001	9.797	12.219	0.3
B2	D2	2	R	B2_2R	A	Look for escape	Climb	3	10.257	3.419	0.383	7.258	2.485	0.2
B2	D2	2	R	B2_2R	A	Escape attempt		1	NA	NA	NA	NA	NA	NA
B2	D2	2	R	B2_2R	A	Elimination		0	0	0	NA	NA	NA	0
B2	D2	2	R	B2_2R	A	Other		3	8.758	2.919	3.995	29.03	21.942	0.2
B2	D2	2	R	B2_2R	A	Not visible	Without human	5	7.253	1.451	0.859	32.659	21.367	0.1
B2	D2	2	R	B2_2R	A	Not visible	With human	4	12.76	3.19	3.028	21.442	35.402	0.2
B2	D2	2	R	B2_2R	A	Lying down		0	0	0	NA	NA	NA	0
B2	D2	2	R	B2_2R	A	Body contact		0	0	0	NA	NA	NA	0
B2	D2	2	G	B2_2G	B	Contact by pig		14	89.32	6.38	7.032	14.189	13.395	1.7
B2	D2	2	G	B2_2G	B	Contact by human		11	128.258	11.66	5.002	13.224	5.892	2.5
B2	D2	2	G	B2_2G	B	Following		1	3.007	3.007	NA	NA	NA	0.1
B2	D2	2	G	B2_2G	B	Approaching		9	16.001	1.778	0.823	29.782	27.195	0.3
B2	D2	2	G	B2_2G	B	Withdrawing		20	35.063	1.753	0.972	10.799	8.968	0.7
B2	D2	2	G	B2_2G	B	Exploring		23	89.784	3.904	3.587	9.512	12.876	1.7
B2	D2	2	G	B2_2G	B	Immobile	Look elsewhere	3	6.505	2.168	1.424	54.806	36.099	0.1
B2	D2	2	G	B2_2G	B	Immobile	Look at exit door	1	0.95	0.95	NA	NA	NA	0
B2	D2	2	G	B2_2G	B	Look for escape		0	0	0	NA	NA	NA	0
B2	D2	2	G	B2_2G	B	Escape attempt		0	0	0	NA	NA	NA	0
B2	D2	2	G	B2_2G	B	Elimination		0	0	0	NA	NA	NA	0
B2	D2	2	G	B2_2G	B	Other		1	1	1	NA	NA	NA	0
B2	D2	2	G	B2_2G	B	Not visible	Without human	8	19.023	2.378	1.905	39.323	26.744	0.4
B2	D2	2	G	B2_2G	B	Not visible	With human	10	40.259	4.026	3.387	24.055	20.517	0.8
B2	D2	2	G	B2_2G	B	Lying down		0	0	0	NA	NA	NA	0
B2	D2	2	G	B2_2G	B	Body contact	Climb on human	3	13.269	4.423	2.576	12.253	4.958	0.3
B2	D2	2	B	B2_2B	B	Contact by pig		14	70.023	5.002	4.867	16.251	12.387	1.4
B2	D2	2	B	B2_2B	B	Contact by human		12	133.474	11.123	5.61	13.774	6.683	2.6
B2	D2	2	B	B2_2B	B	Following		2	3.747	1.873	0.532	120.125	NA	0.1
B2	D2	2	B	B2_2B	B	Approaching		13	25.705	1.977	0.882	21.023	9.255	0.5
B2	D2	2	B	B2_2B	B	Withdrawing		21	41.813	1.991	0.844	11.662	8.817	0.8
B2	D2	2	B	B2_2B	B	Exploring		14	30.745	2.196	1.59	17.154	15.942	0.6
B2	D2	2	B	B2_2B	B	Immobile	Look at exit door	14	47.034	3.36	4.145	18.154	16.075	0.9
B2	D2	2	B	B2_2B	B	Immobile	Look elsewhere	17	32.012	1.883	0.884	15.094	19.685	0.6
B2	D2	2	B	B2_2B	B	Look for escape		0	0	0	NA	NA	NA	0
B2	D2	2	B	B2_2B	B	Escape attempt		0	0	0	NA	NA	NA	0
B2	D2	2	B	B2_2B	B	Elimination		2	NA	NA	NA	51.299	NA	NA
B2	D2	2	B	B2_2B	B	Other		1	1.75	1.75	NA	NA	NA	0
B2	D2	2	B	B2_2B	B	Not visible	With human	15	45.555	3.037	2.732	14.156	10.926	0.9
B2	D2	2	B	B2_2B	B	Not visible	Without human	2	1.504	0.752	0.006	82.332	NA	0
B2	D2	2	B	B2_2B	B	Lying down		0	0	0	NA	NA	NA	0
B2	D2	2	B	B2_2B	B	Body contact		0	0	0	NA	NA	NA	0
B2	D2	3	R	B2_3R	B	Contact by pig		0	0	0	NA	NA	NA	0
B2	D2	3	R	B2_3R	B	Contact by human		7	15.251	2.179	2.276	43.169	16.629	0.3
B2	D2	3	R	B2_3R	B	Following		0	0	0	NA	NA	NA	0
B2	D2	3	R	B2_3R	B	Approaching		4	5.774	1.444	0.683	70.897	82.032	0.1
B2	D2	3	R	B2_3R	B	Withdrawing		24	68.278	2.845	1.6	9.489	8.075	1.3
B2	D2	3	R	B2_3R	B	Exploring		19	40.041	2.107	1.662	13.93	18.568	0.8
B2	D2	3	R	B2_3R	B	Immobile	Look elsewhere	23	94.515	4.109	5.116	8.535	9.437	1.8
B2	D2	3	R	B2_3R	B	Immobile	Look at exit door	8	74.062	9.258	7.684	21.809	14.59	1.4
B2	D2	3	R	B2_3R	B	Look for escape		0	0	0	NA	NA	NA	0
B2	D2	3	R	B2_3R	B	Escape attempt		0	0	0	NA	NA	NA	0
B2	D2	3	R	B2_3R	B	Elimination		6	NA	NA	NA	34.636	14.397	NA
B2	D2	3	R	B2_3R	B	Other		4	9.515	2.379	2.06	91.086	49.869	0.2
B2	D2	3	R	B2_3R	B	Not visible	Without human	8	12.973	1.622	0.816	40.253	46.708	0.3
B2	D2	3	R	B2_3R	B	Lying down		0	0	0	NA	NA	NA	0
B2	D2	3	R	B2_3R	B	Body contact		0	0	0	NA	NA	NA	0
B2	D2	3	G	B2_3G	B	Contact by pig		16	79.835	4.99	3.596	12.814	11.483	1.6
B2	D2	3	G	B2_3G	B	Contact by human		10	127.512	12.751	2.974	17.445	3.146	2.5
B2	D2	3	G	B2_3G	B	Following		2	6.503	3.252	0.005	56.307	NA	0.1
B2	D2	3	G	B2_3G	B	Approaching		4	7.492	1.873	0.628	41.128	40.693	0.1
B2	D2	3	G	B2_3G	B	Withdrawing		8	21.264	2.658	1.657	30.96	15.757	0.4
B2	D2	3	G	B2_3G	B	Exploring		16	63.26	3.954	3.545	14.917	13.69	1.2
B2	D2	3	G	B2_3G	B	Immobile	Look elsewhere	14	66.763	4.769	4.702	16.825	24.083	1.3
B2	D2	3	G	B2_3G	B	Look for escape		0	0	0	NA	NA	NA	0
B2	D2	3	G	B2_3G	B	Escape attempt		0	0	0	NA	NA	NA	0
B2	D2	3	G	B2_3G	B	Elimination		6	NA	NA	NA	55.15	28.238	NA
B2	D2	3	G	B2_3G	B	Other		1	2.033	2.033	NA	NA	NA	0
B2	D2	3	G	B2_3G	B	Not visible	Without human	5	13.267	2.653	2.295	64.123	48.598	0.3
B2	D2	3	G	B2_3G	B	Not visible	With human	10	39.508	3.951	3.311	25.832	15.869	0.8
B2	D2	3	G	B2_3G	B	Lying down		0	0	0	NA	NA	NA	0
B2	D2	3	G	B2_3G	B	Body contact		0	0	0	NA	NA	NA	0
B2	D2	3	B	B2_3B	A	Contact by pig		6	4.991	0.832	0.438	35.486	35.435	0.1
B2	D2	3	B	B2_3B	A	Contact by human		8	72.984	9.123	7.107	16.064	10.56	1.4
B2	D2	3	B	B2_3B	A	Following		1	1.748	1.748	NA	NA	NA	0
B2	D2	3	B	B2_3B	A	Approaching		6	12.775	2.129	1.054	31.779	13.526	0.2
B2	D2	3	B	B2_3B	A	Withdrawing		12	31.274	2.606	1.18	19.27	14.744	0.6
B2	D2	3	B	B2_3B	A	Exploring		18	59.018	3.279	2.585	10.984	11.382	1.1
B2	D2	3	B	B2_3B	A	Immobile	Look elsewhere	24	123.34	5.139	6.851	5.79	6.128	2.4
B2	D2	3	B	B2_3B	A	Immobile	Look at exit door	3	3.26	1.087	0.144	81.328	36.805	0.1
B2	D2	3	B	B2_3B	A	Look for escape	Climb	5	8.261	1.652	0.455	20.207	31.82	0.2
B2	D2	3	B	B2_3B	A	Escape attempt		0	0	0	NA	NA	NA	0
B2	D2	3	B	B2_3B	A	Elimination		4	NA	NA	NA	46.298	27.438	NA
B2	D2	3	B	B2_3B	A	Other		10	25.26	2.526	1.611	24.026	25.564	0.5
B2	D2	3	B	B2_3B	A	Not visible	Without human	3	5.759	1.92	0.635	35.658	38.762	0.1
B2	D2	3	B	B2_3B	A	Not visible	With human	2	5.501	2.751	2.133	8.506	NA	0.1
B2	D2	3	B	B2_3B	A	Lying down		0	0	0	NA	NA	NA	0
B2	D2	3	B	B2_3B	A	Body contact		0	0	0	NA	NA	NA	0
B2	D2	4	R	B2_4R	B	Contact by pig		5	5.506	1.101	0.488	57.12	48.134	0.1
B2	D2	4	R	B2_4R	B	Contact by human		9	111.018	12.335	3.623	20.501	11.781	2.2
B2	D2	4	R	B2_4R	B	Following		0	0	0	NA	NA	NA	0
B2	D2	4	R	B2_4R	B	Approaching		8	12.007	1.501	0.639	37.931	38.539	0.2
B2	D2	4	R	B2_4R	B	Withdrawing		26	70.249	2.702	1.493	8.802	10.197	1.4
B2	D2	4	R	B2_4R	B	Exploring		8	14.763	1.845	1.423	33.711	32.411	0.3
B2	D2	4	R	B2_4R	B	Immobile	Look elsewhere	32	100.03	3.126	2.107	6.056	5.952	1.9
B2	D2	4	R	B2_4R	B	Immobile	Look at exit door	15	74.827	4.988	4.85	16.031	14.972	1.5
B2	D2	4	R	B2_4R	B	Look for escape		0	0	0	NA	NA	NA	0
B2	D2	4	R	B2_4R	B	Escape attempt		0	0	0	NA	NA	NA	0
B2	D2	4	R	B2_4R	B	Elimination		0	0	0	NA	NA	NA	0
B2	D2	4	R	B2_4R	B	Other		5	7.007	1.401	0.576	31.656	19.15	0.1
B2	D2	4	R	B2_4R	B	Not visible	Without human	5	6.245	1.249	0.727	61.501	35.739	0.1
B2	D2	4	R	B2_4R	B	Not visible	With human	7	11.261	1.609	0.79	39.497	44.326	0.2
B2	D2	4	R	B2_4R	B	Lying down		0	0	0	NA	NA	NA	0
B2	D2	4	R	B2_4R	B	Body contact		0	0	0	NA	NA	NA	0
B2	D2	4	G	B2_4G	A	Contact by pig		10	106.853	10.685	9.406	19.214	17.78	2.1
B2	D2	4	G	B2_4G	A	Contact by human		10	155.888	15.589	14.015	13.794	12.054	3
B2	D2	4	G	B2_4G	A	Following		0	0	0	NA	NA	NA	0
B2	D2	4	G	B2_4G	A	Approaching		5	9.248	1.85	0.978	66.006	26.64	0.2
B2	D2	4	G	B2_4G	A	Withdrawing		11	20.514	1.865	0.597	26.627	21.324	0.4
B2	D2	4	G	B2_4G	A	Exploring		16	116.544	7.284	7.837	11.096	17.098	2.3
B2	D2	4	G	B2_4G	A	Immobile	Look elsewhere	5	18.023	3.605	5.437	55.491	57.41	0.3
B2	D2	4	G	B2_4G	A	Immobile	Look at exit door	1	2.504	2.504	NA	NA	NA	0
B2	D2	4	G	B2_4G	A	Look for escape		0	0	0	NA	NA	NA	0
B2	D2	4	G	B2_4G	A	Escape attempt		0	0	0	NA	NA	NA	0
B2	D2	4	G	B2_4G	A	Elimination		1	NA	NA	NA	NA	NA	NA
B2	D2	4	G	B2_4G	A	Other		4	17.754	4.438	3.85	81.668	129.96	0.3
B2	D2	4	G	B2_4G	A	Not visible	Without human	6	12.508	2.085	3.164	37.287	23.261	0.2
B2	D2	4	G	B2_4G	A	Not visible	With human	4	11.503	2.876	2.773	55.049	22.465	0.2
B2	D2	4	G	B2_4G	A	Lying down		0	0	0	NA	NA	NA	0
B2	D2	4	G	B2_4G	A	Body contact	Climb on human	5	30.805	6.161	4.649	36.719	36.859	0.6
B2	D2	4	B	B2_4B	A	Contact by pig		6	47.798	7.966	9.615	21.421	27.097	0.9
B2	D2	4	B	B2_4B	A	Contact by human		5	91.75	18.35	9.007	32.738	20.586	1.8
B2	D2	4	B	B2_4B	A	Following		0	0	0	NA	NA	NA	0
B2	D2	4	B	B2_4B	A	Approaching		9	18.752	2.084	0.762	34.412	30.134	0.4
B2	D2	4	B	B2_4B	A	Withdrawing		9	20.273	2.253	1.153	28.809	25.003	0.4
B2	D2	4	B	B2_4B	A	Exploring		22	133.834	6.083	6.373	7.641	9.704	2.6
B2	D2	4	B	B2_4B	A	Immobile	Look elsewhere	8	40.738	5.092	5.004	26.065	15.169	0.8
B2	D2	4	B	B2_4B	A	Immobile	Look at exit door	4	10.517	2.629	1.384	6.919	7.01	0.2
B2	D2	4	B	B2_4B	A	Look for escape		0	0	0	NA	NA	NA	0
B2	D2	4	B	B2_4B	A	Escape attempt		0	0	0	NA	NA	NA	0
B2	D2	4	B	B2_4B	A	Elimination		5	NA	NA	NA	49.494	30.055	NA
B2	D2	4	B	B2_4B	A	Other		3	6.763	2.254	1.642	48.543	57.334	0.1
B2	D2	4	B	B2_4B	A	Not visible	With human	4	3.258	0.815	0.375	65.898	107.442	0.1
B2	D2	4	B	B2_4B	A	Not visible	Without human	5	16.251	3.25	3.988	55.931	54.648	0.3
B2	D2	4	B	B2_4B	A	Lying down		0	0	0	NA	NA	NA	0
B2	D2	4	B	B2_4B	A	Body contact	Climb on human	1	13.259	13.259	NA	NA	NA	0.3
B2	D2	5	R	B2_5R	A	Contact by pig		2	1.755	0.877	0.185	4.005	NA	0
B2	D2	5	R	B2_5R	A	Contact by human		9	40.995	4.555	2.04	26.218	15.354	0.8
B2	D2	5	R	B2_5R	A	Following		0	0	0	NA	NA	NA	0
B2	D2	5	R	B2_5R	A	Approaching		10	18.268	1.827	0.882	26.526	27.942	0.4
B2	D2	5	R	B2_5R	A	Withdrawing		17	31.429	1.849	0.783	13.689	11.139	0.6
B2	D2	5	R	B2_5R	A	Exploring		29	117.834	4.063	5.33	5.856	3.859	2.3
B2	D2	5	R	B2_5R	A	Immobile	Look elsewhere	23	46.573	2.025	1.191	10.647	8.736	0.9
B2	D2	5	R	B2_5R	A	Immobile	Look at exit door	10	22.77	2.277	1.135	26.582	30.007	0.4
B2	D2	5	R	B2_5R	A	Look for escape		0	0	0	NA	NA	NA	0
B2	D2	5	R	B2_5R	A	Escape attempt		0	0	0	NA	NA	NA	0
B2	D2	5	R	B2_5R	A	Elimination		4	NA	NA	NA	39.62	3.975	NA
B2	D2	5	R	B2_5R	A	Other		12	33.241	2.77	1.55	21.206	22.045	0.6
B2	D2	5	R	B2_5R	A	Not visible	Without human	6	19.261	3.21	3.659	41.794	27.197	0.4
B2	D2	5	R	B2_5R	A	Not visible	With human	1	3.504	3.504	NA	NA	NA	0.1
B2	D2	5	R	B2_5R	A	Lying down		0	0	0	NA	NA	NA	0
B2	D2	5	R	B2_5R	A	Body contact		0	0	0	NA	NA	NA	0
B2	D2	5	G	B2_5G	A	Contact by pig		8	34.343	4.293	3.131	35.491	19.479	0.7
B2	D2	5	G	B2_5G	A	Contact by human		7	53.247	7.607	7.808	36.754	18.037	1
B2	D2	5	G	B2_5G	A	Following		0	0	0	NA	NA	NA	0
B2	D2	5	G	B2_5G	A	Approaching		10	20.542	2.054	0.642	28.388	21.425	0.4
B2	D2	5	G	B2_5G	A	Withdrawing		22	52.641	2.393	0.889	10.482	12.836	1
B2	D2	5	G	B2_5G	A	Exploring		19	42.031	2.212	1.982	13.639	11.187	0.8
B2	D2	5	G	B2_5G	A	Immobile	Look elsewhere	10	52.791	5.279	6.83	23.051	20.091	1
B2	D2	5	G	B2_5G	A	Immobile	Look at exit door	18	55.506	3.084	2.43	10.452	12.724	1.1
B2	D2	5	G	B2_5G	A	Look for escape		0	0	0	NA	NA	NA	0
B2	D2	5	G	B2_5G	A	Escape attempt		0	0	0	NA	NA	NA	0
B2	D2	5	G	B2_5G	A	Elimination		6	NA	NA	NA	42.697	11.169	NA
B2	D2	5	G	B2_5G	A	Other		4	4.772	1.193	1.386	18.683	7.958	0.1
B2	D2	5	G	B2_5G	A	Not visible	Without human	8	16.744	2.093	1.913	23.241	25.05	0.3
B2	D2	5	G	B2_5G	A	Not visible	With human	6	21.797	3.633	2.523	35.632	55.647	0.4
B2	D2	5	G	B2_5G	A	Lying down		0	0	0	NA	NA	NA	0
B2	D2	5	G	B2_5G	A	Body contact		0	0	0	NA	NA	NA	0
B2	D2	5	B	B2_5B	B	Contact by pig		12	73.201	6.1	8.384	16.091	28.088	1.4
B2	D2	5	B	B2_5B	B	Contact by human		9	118.766	13.196	2.404	16.871	2.151	2.3
B2	D2	5	B	B2_5B	B	Following		1	1.502	1.502	NA	NA	NA	0
B2	D2	5	B	B2_5B	B	Approaching		4	5.998	1.5	0.538	38.04	42.002	0.1
B2	D2	5	B	B2_5B	B	Withdrawing		9	19.989	2.221	1.29	33.099	72.313	0.4
B2	D2	5	B	B2_5B	B	Exploring		18	93.625	5.201	4.445	11.259	13.261	1.8
B2	D2	5	B	B2_5B	B	Immobile	Look elsewhere	8	43.278	5.41	5.096	13.586	24.109	0.8
B2	D2	5	B	B2_5B	B	Immobile	Look at exit door	4	14.266	3.566	1.653	24.942	16.189	0.3
B2	D2	5	B	B2_5B	B	Look for escape		0	0	0	NA	NA	NA	0
B2	D2	5	B	B2_5B	B	Escape attempt		0	0	0	NA	NA	NA	0
B2	D2	5	B	B2_5B	B	Elimination		2	NA	NA	NA	17.019	NA	NA
B2	D2	5	B	B2_5B	B	Other		5	3.268	0.654	0.483	50.359	52.981	0.1
B2	D2	5	B	B2_5B	B	Not visible	Without human	5	10.261	2.052	1.454	34.345	27.794	0.2
B2	D2	5	B	B2_5B	B	Not visible	With human	14	34.792	2.485	2.34	16.593	18.689	0.7
B2	D2	5	B	B2_5B	B	Lying down		0	0	0	NA	NA	NA	0
B2	D2	5	B	B2_5B	B	Body contact	Climb on human	3	31.259	10.42	5.301	11.013	13.808	0.6
B3	D1	1	R	B3_1R	B	Contact by pig		17	159.56	9.386	12.358	8.777	6.395	3.5
B3	D1	1	R	B3_1R	B	Contact by human		10	145.945	14.595	0.982	15.364	0.838	3.2
B3	D1	1	R	B3_1R	B	Following		2	3.752	1.876	0.891	236.99	NA	0.1
B3	D1	1	R	B3_1R	B	Approaching		4	8.252	2.063	0.516	35.37	24.57	0.2
B3	D1	1	R	B3_1R	B	Withdrawing		7	16.501	2.357	0.852	44.38	52.779	0.4
B3	D1	1	R	B3_1R	B	Exploring		7	22.79	3.256	3.429	42.79	56.326	0.5
B3	D1	1	R	B3_1R	B	Immobile		0	0	0	NA	NA	NA	0
B3	D1	1	R	B3_1R	B	Inactive		0	0	0	NA	NA	NA	0
B3	D1	1	R	B3_1R	B	Look for escape		0	0	0	NA	NA	NA	0
B3	D1	1	R	B3_1R	B	Escape attempt		0	0	0	NA	NA	NA	0
B3	D1	1	R	B3_1R	B	Elimination		0	0	0	NA	NA	NA	0
B3	D1	1	R	B3_1R	B	Other		1	0.748	0.748	NA	NA	NA	0
B3	D1	1	R	B3_1R	B	Not visible	With human	13	86.592	6.661	6.656	16.37	15.821	1.9
B3	D1	1	R	B3_1R	B	Not visible	Without human	2	2.502	1.251	0.004	55.576	NA	0.1
B3	D1	1	R	B3_1R	B	Lying down		0	0	0	NA	NA	NA	0
B3	D1	1	R	B3_1R	B	Body contact	Climb on human	4	37.298	9.324	4.312	46.051	30.46	0.8
B3	D1	1	G	B3_1G	A	Contact by pig		10	33.766	3.377	2.708	24.052	24.469	0.8
B3	D1	1	G	B3_1G	A	Contact by human		7	104	14.857	19.204	22.072	23.37	2.3
B3	D1	1	G	B3_1G	A	Following		1	1.5	1.5	NA	NA	NA	0
B3	D1	1	G	B3_1G	A	Approaching		7	13.009	1.858	0.689	38.039	20.97	0.3
B3	D1	1	G	B3_1G	A	Withdrawing		7	13.75	1.964	0.419	44.797	43.11	0.3
B3	D1	1	G	B3_1G	A	Exploring		17	165.377	9.728	8.832	8.07	6.833	3.7
B3	D1	1	G	B3_1G	A	Immobile	Look at exit door	2	5.252	2.626	1.945	276.024	NA	0.1
B3	D1	1	G	B3_1G	A	Immobile	Look elsewhere	7	26.759	3.823	2.282	23.569	13.967	0.6
B3	D1	1	G	B3_1G	A	Inactive		0	0	0	NA	NA	NA	0
B3	D1	1	G	B3_1G	A	Look for escape		0	0	0	NA	NA	NA	0
B3	D1	1	G	B3_1G	A	Escape attempt		0	0	0	NA	NA	NA	0
B3	D1	1	G	B3_1G	A	Elimination		3	NA	NA	NA	101.704	67.047	NA
B3	D1	1	G	B3_1G	A	Other		6	23.257	3.876	2.853	18.671	18.536	0.5
B3	D1	1	G	B3_1G	A	Not visible	Without human	1	1.749	1.749	NA	NA	NA	0
B3	D1	1	G	B3_1G	A	Not visible	With human	4	12.758	3.19	2.295	19.605	27.595	0.3
B3	D1	1	G	B3_1G	A	Lying down		1	10.516	10.516	NA	NA	NA	0.2
B3	D1	1	G	B3_1G	A	Body contact	Standing	1	16.007	16.007	NA	NA	NA	0.4
B3	D1	1	G	B3_1G	A	Body contact	Lying/sitting	1	19.27	19.27	NA	NA	NA	0.4
B3	D1	1	B	B3_1B	A	Contact by pig		8	83.072	10.384	9.071	28.209	40.127	1.8
B3	D1	1	B	B3_1B	A	Contact by human		5	121.496	24.299	6.868	40.817	45.272	2.7
B3	D1	1	B	B3_1B	A	Following		0	0	0	NA	NA	NA	0
B3	D1	1	B	B3_1B	A	Approaching		3	3.748	1.249	0.498	94.597	46.011	0.1
B3	D1	1	B	B3_1B	A	Withdrawing		6	11.763	1.96	1.053	49.199	46.83	0.3
B3	D1	1	B	B3_1B	A	Exploring		14	147.089	10.506	14.759	11.646	16.975	3.3
B3	D1	1	B	B3_1B	A	Immobile	Look elsewhere	4	15.245	3.811	2.56	78.083	67.119	0.3
B3	D1	1	B	B3_1B	A	Immobile	Look at exit door	1	0.775	0.775	NA	NA	NA	0
B3	D1	1	B	B3_1B	A	Inactive		0	0	0	NA	NA	NA	0
B3	D1	1	B	B3_1B	A	Look for escape		0	0	0	NA	NA	NA	0
B3	D1	1	B	B3_1B	A	Escape attempt		0	0	0	NA	NA	NA	0
B3	D1	1	B	B3_1B	A	Elimination		3	NA	NA	NA	40.525	37.139	NA
B3	D1	1	B	B3_1B	A	Other		2	3.009	1.505	0.002	30.781	NA	0.1
B3	D1	1	B	B3_1B	A	Not visible	Without human	3	26.768	8.923	12.094	70.196	96.088	0.6
B3	D1	1	B	B3_1B	A	Not visible	With human	4	11.498	2.874	1.899	74.58	111.816	0.3
B3	D1	1	B	B3_1B	A	Lying down		0	0	0	NA	NA	NA	0
B3	D1	1	B	B3_1B	A	Body contact	Climb on human	1	23.271	23.271	NA	NA	NA	0.5
B3	D1	2	R	B3_2R	B	Contact by pig		14	26.518	1.894	1.075	19.309	10.67	0.6
B3	D1	2	R	B3_2R	B	Contact by human		12	135.218	11.268	5.11	13.615	6.909	3
B3	D1	2	R	B3_2R	B	Following		0	0	0	NA	NA	NA	0
B3	D1	2	R	B3_2R	B	Approaching		12	17.255	1.438	0.456	20.203	13.713	0.4
B3	D1	2	R	B3_2R	B	Withdrawing		18	42.251	2.347	0.833	11.116	10.37	0.9
B3	D1	2	R	B3_2R	B	Exploring		19	63.107	3.321	2.816	13.038	11.063	1.4
B3	D1	2	R	B3_2R	B	Immobile	Look elsewhere	11	70.768	6.433	10.678	19.249	15.238	1.6
B3	D1	2	R	B3_2R	B	Immobile	Look at exit door	4	10.26	2.565	1.786	30.948	42.099	0.2
B3	D1	2	R	B3_2R	B	Inactive		0	0	0	NA	NA	NA	0
B3	D1	2	R	B3_2R	B	Look for escape	Climb	1	2.255	2.255	NA	NA	NA	0.1
B3	D1	2	R	B3_2R	B	Escape attempt		0	0	0	NA	NA	NA	0
B3	D1	2	R	B3_2R	B	Elimination		4	NA	NA	NA	61.728	35.883	NA
B3	D1	2	R	B3_2R	B	Other		8	21.447	2.681	1.833	39.579	40.632	0.5
B3	D1	2	R	B3_2R	B	Not visible	With human	12	51.046	4.254	5.604	17.427	8.763	1.1
B3	D1	2	R	B3_2R	B	Lying down		0	0	0	NA	NA	NA	0
B3	D1	2	R	B3_2R	B	Body contact		0	0	0	NA	NA	NA	0
B3	D1	2	G	B3_2G	B	Contact by pig		11	18.232	1.657	1.582	27.004	44.177	0.4
B3	D1	2	G	B3_2G	B	Contact by human		10	114.762	11.476	4.045	18.642	3.793	2.6
B3	D1	2	G	B3_2G	B	Following		2	3.249	1.624	0.53	58.561	NA	0.1
B3	D1	2	G	B3_2G	B	Approaching		15	17.238	1.149	0.564	19.164	13.252	0.4
B3	D1	2	G	B3_2G	B	Withdrawing		36	74.303	2.064	1.152	6.114	4.265	1.7
B3	D1	2	G	B3_2G	B	Exploring		23	46.791	2.034	1.382	11.273	9.488	1
B3	D1	2	G	B3_2G	B	Immobile	Look at exit door	15	45.255	3.017	4.446	14.999	18.948	1
B3	D1	2	G	B3_2G	B	Immobile	Look elsewhere	5	9.006	1.801	1.192	48.173	50.8	0.2
B3	D1	2	G	B3_2G	B	Inactive		0	0	0	NA	NA	NA	0
B3	D1	2	G	B3_2G	B	Look for escape	Climb	6	16.012	2.669	0.945	37.239	19.012	0.4
B3	D1	2	G	B3_2G	B	Escape attempt		4	NA	NA	NA	40.541	21.291	NA
B3	D1	2	G	B3_2G	B	Elimination		1	NA	NA	NA	NA	NA	NA
B3	D1	2	G	B3_2G	B	Other		17	43.762	2.574	1.601	15.517	10.165	1
B3	D1	2	G	B3_2G	B	Not visible	Without human	2	1.254	0.627	0.177	253.25	NA	0
B3	D1	2	G	B3_2G	B	Not visible	With human	23	40.258	1.75	1.398	11.238	13.131	0.9
B3	D1	2	G	B3_2G	B	Lying down		0	0	0	NA	NA	NA	0
B3	D1	2	G	B3_2G	B	Body contact	Standing	1	4.755	4.755	NA	NA	NA	0.1
B3	D1	2	B	B3_2B	A	Contact by pig		11	129.043	11.731	15.484	12.291	17.019	2.9
B3	D1	2	B	B3_2B	A	Contact by human		8	208.57	26.071	18.341	11.811	10.741	4.6
B3	D1	2	B	B3_2B	A	Following		1	3.249	3.249	NA	NA	NA	0.1
B3	D1	2	B	B3_2B	A	Approaching		4	10.254	2.563	0.66	74.493	64.203	0.2
B3	D1	2	B	B3_2B	A	Withdrawing		5	11.994	2.399	1.009	62.561	36.905	0.3
B3	D1	2	B	B3_2B	A	Exploring		14	76.375	5.455	5.08	15.146	29.232	1.7
B3	D1	2	B	B3_2B	A	Immobile	Look elsewhere	2	4.248	2.124	0.53	175.424	NA	0.1
B3	D1	2	B	B3_2B	A	Inactive		0	0	0	NA	NA	NA	0
B3	D1	2	B	B3_2B	A	Look for escape		0	0	0	NA	NA	NA	0
B3	D1	2	B	B3_2B	A	Escape attempt		0	0	0	NA	NA	NA	0
B3	D1	2	B	B3_2B	A	Elimination		0	0	0	NA	NA	NA	0
B3	D1	2	B	B3_2B	A	Other		2	4.254	2.127	0.533	173.177	NA	0.1
B3	D1	2	B	B3_2B	A	Not visible	With human	9	53.013	5.89	6.616	18.116	23.435	1.2
B3	D1	2	B	B3_2B	A	Not visible	Without human	2	7.521	3.76	3.186	17.26	NA	0.2
B3	D1	2	B	B3_2B	A	Lying down		0	0	0	NA	NA	NA	0
B3	D1	2	B	B3_2B	A	Body contact	Climb on human	6	69.992	11.665	9.785	35.292	31.314	1.6
B3	D1	2	B	B3_2B	A	Body contact	Lying/sitting	1	31.747	31.747	NA	NA	NA	0.7
B3	D1	3	R	B3_3R	B	Contact by pig		11	29.717	2.702	3.518	25.527	30.598	0.7
B3	D1	3	R	B3_3R	B	Contact by human		10	138.216	13.822	1.493	16.28	1.962	3.1
B3	D1	3	R	B3_3R	B	Following		1	2.249	2.249	NA	NA	NA	0
B3	D1	3	R	B3_3R	B	Approaching		4	8.009	2.002	0.936	51.635	5.056	0.2
B3	D1	3	R	B3_3R	B	Withdrawing		10	27.487	2.749	1.007	28.755	29.123	0.6
B3	D1	3	R	B3_3R	B	Exploring		15	77.549	5.17	4.548	14.552	15.679	1.7
B3	D1	3	R	B3_3R	B	Immobile	Look elsewhere	12	48.818	4.068	4.983	21.725	15.699	1.1
B3	D1	3	R	B3_3R	B	Immobile	Look at exit door	5	35.522	7.104	6.288	35.349	68.031	0.8
B3	D1	3	R	B3_3R	B	Inactive		0	0	0	NA	NA	NA	0
B3	D1	3	R	B3_3R	B	Look for escape		0	0	0	NA	NA	NA	0
B3	D1	3	R	B3_3R	B	Escape attempt		0	0	0	NA	NA	NA	0
B3	D1	3	R	B3_3R	B	Elimination		4	NA	NA	NA	86.083	88.945	NA
B3	D1	3	R	B3_3R	B	Other		7	14.996	2.142	0.689	37.499	59.746	0.3
B3	D1	3	R	B3_3R	B	Not visible	Without human	3	6.763	2.254	1.149	86.082	100.147	0.2
B3	D1	3	R	B3_3R	B	Not visible	With human	13	54.312	4.178	3.383	16.328	13.512	1.2
B3	D1	3	R	B3_3R	B	Lying down		0	0	0	NA	NA	NA	0
B3	D1	3	R	B3_3R	B	Body contact		0	0	0	NA	NA	NA	0
B3	D1	3	G	B3_3G	B	Contact by pig		8	40.023	5.003	6.41	26.6	25.67	0.9
B3	D1	3	G	B3_3G	B	Contact by human		12	121.308	10.109	4.88	14.542	7.13	2.7
B3	D1	3	G	B3_3G	B	Following		0	0	0	NA	NA	NA	0
B3	D1	3	G	B3_3G	B	Approaching		8	16.788	2.098	0.584	30.812	24.81	0.4
B3	D1	3	G	B3_3G	B	Withdrawing		15	41.336	2.756	1.626	18.301	15.618	0.9
B3	D1	3	G	B3_3G	B	Exploring		16	89.005	5.563	5.675	12.435	15.074	2
B3	D1	3	G	B3_3G	B	Immobile	Look elsewhere	6	29.466	4.911	5.685	29.487	41.534	0.7
B3	D1	3	G	B3_3G	B	Immobile	Look at exit door	5	18.265	3.653	1.888	14.64	21.03	0.4
B3	D1	3	G	B3_3G	B	Inactive		0	0	0	NA	NA	NA	0
B3	D1	3	G	B3_3G	B	Look for escape	Climb	1	2.501	2.501	NA	NA	NA	0.1
B3	D1	3	G	B3_3G	B	Escape attempt		0	0	0	NA	NA	NA	0
B3	D1	3	G	B3_3G	B	Elimination		4	NA	NA	NA	52.978	41.787	NA
B3	D1	3	G	B3_3G	B	Other		7	12.273	1.753	0.677	39.413	24.705	0.3
B3	D1	3	G	B3_3G	B	Not visible	Without human	10	27.998	2.8	2.304	26.446	34.681	0.6
B3	D1	3	G	B3_3G	B	Not visible	With human	9	23.265	2.585	2.351	31.972	14.155	0.5
B3	D1	3	G	B3_3G	B	Lying down		0	0	0	NA	NA	NA	0
B3	D1	3	G	B3_3G	B	Body contact	Climb on human	1	8.513	8.513	NA	NA	NA	0.2
B3	D1	3	B	B3_3B	A	Contact by pig		21	164.853	7.85	10.336	6.122	4.782	3.7
B3	D1	3	B	B3_3B	A	Contact by human		6	264.837	44.139	34.916	3.519	4.806	5.9
B3	D1	3	B	B3_3B	A	Following		1	2.251	2.251	NA	NA	NA	0.1
B3	D1	3	B	B3_3B	A	Approaching		1	1.756	1.756	NA	NA	NA	0
B3	D1	3	B	B3_3B	A	Withdrawing		4	11.997	2.999	2.07	38.039	32.169	0.3
B3	D1	3	B	B3_3B	A	Exploring		7	26.015	3.716	2.357	17.844	13.394	0.6
B3	D1	3	B	B3_3B	A	Immobile		0	0	0	NA	NA	NA	0
B3	D1	3	B	B3_3B	A	Inactive		0	0	0	NA	NA	NA	0
B3	D1	3	B	B3_3B	A	Look for escape		0	0	0	NA	NA	NA	0
B3	D1	3	B	B3_3B	A	Escape attempt		0	0	0	NA	NA	NA	0
B3	D1	3	B	B3_3B	A	Elimination		0	0	0	NA	NA	NA	0
B3	D1	3	B	B3_3B	A	Other		0	0	0	NA	NA	NA	0
B3	D1	3	B	B3_3B	A	Not visible	With human	17	93.078	5.475	4.255	11.2	13.113	2.1
B3	D1	3	B	B3_3B	A	Lying down		0	0	0	NA	NA	NA	0
B3	D1	3	B	B3_3B	A	Body contact	Climb on human	4	31.048	7.762	5.059	59.146	98.533	0.7
B3	D1	4	R	B3_4R	B	Contact by pig		16	72.313	4.52	5.123	14.749	14.63	1.6
B3	D1	4	R	B3_4R	B	Contact by human		11	117.235	10.658	4.331	16.625	6.758	2.6
B3	D1	4	R	B3_4R	B	Following		3	9.249	3.083	0.384	87.715	44.758	0.2
B3	D1	4	R	B3_4R	B	Approaching		2	2.495	1.247	0.356	141.897	NA	0.1
B3	D1	4	R	B3_4R	B	Withdrawing		9	19.525	2.169	1.14	22.743	13.297	0.4
B3	D1	4	R	B3_4R	B	Exploring		14	74.826	5.345	5.473	14.59	19.581	1.7
B3	D1	4	R	B3_4R	B	Immobile	Look elsewhere	2	3.252	1.626	0.881	45.292	NA	0.1
B3	D1	4	R	B3_4R	B	Inactive		0	0	0	NA	NA	NA	0
B3	D1	4	R	B3_4R	B	Look for escape		0	0	0	NA	NA	NA	0
B3	D1	4	R	B3_4R	B	Escape attempt		0	0	0	NA	NA	NA	0
B3	D1	4	R	B3_4R	B	Elimination		0	0	0	NA	NA	NA	0
B3	D1	4	R	B3_4R	B	Other		4	3.759	0.94	0.375	26.025	7.441	0.1
B3	D1	4	R	B3_4R	B	Not visible	Without human	9	79.816	8.868	8.933	21.461	21.365	1.8
B3	D1	4	R	B3_4R	B	Not visible	With human	13	36.458	2.804	2.241	17.791	24.177	0.8
B3	D1	4	R	B3_4R	B	Lying down		0	0	0	NA	NA	NA	0
B3	D1	4	R	B3_4R	B	Body contact	Climb on human	1	4.251	4.251	NA	NA	NA	0.1
B3	D1	4	G	B3_4G	A	Contact by pig		9	34.772	3.864	2.647	30.565	36.941	0.8
B3	D1	4	G	B3_4G	A	Contact by human		8	109.497	13.687	6.906	25.427	26.672	2.4
B3	D1	4	G	B3_4G	A	Following		0	0	0	NA	NA	NA	0
B3	D1	4	G	B3_4G	A	Approaching		9	17.522	1.947	0.547	32.125	28.708	0.4
B3	D1	4	G	B3_4G	A	Withdrawing		16	35.494	2.218	1.21	14.15	13.966	0.8
B3	D1	4	G	B3_4G	A	Exploring		22	107.829	4.901	3.885	8.152	7.977	2.4
B3	D1	4	G	B3_4G	A	Immobile	Look elsewhere	10	44.738	4.474	6.753	26.361	31.301	1
B3	D1	4	G	B3_4G	A	Immobile	Look at exit door	6	11.015	1.836	1.392	38.037	42.275	0.2
B3	D1	4	G	B3_4G	A	Inactive		0	0	0	NA	NA	NA	0
B3	D1	4	G	B3_4G	A	Look for escape		0	0	0	NA	NA	NA	0
B3	D1	4	G	B3_4G	A	Escape attempt		0	0	0	NA	NA	NA	0
B3	D1	4	G	B3_4G	A	Elimination		4	NA	NA	NA	44.459	40.786	NA
B3	D1	4	G	B3_4G	A	Other		2	4.508	2.254	0.349	22.775	NA	0.1
B3	D1	4	G	B3_4G	A	Not visible	With human	5	12.497	2.499	1.016	63.943	77.343	0.3
B3	D1	4	G	B3_4G	A	Not visible	Without human	6	31.541	5.257	2.543	24.022	24.165	0.7
B3	D1	4	G	B3_4G	A	Lying down		0	0	0	NA	NA	NA	0
B3	D1	4	G	B3_4G	A	Body contact	Climb on human	1	10	10	NA	NA	NA	0.2
B3	D1	4	G	B3_4G	A	Body contact	Standing	1	3.706	3.706	NA	NA	NA	0.1
B3	D1	4	B	B3_4B	A	Contact by pig		11	91.079	8.28	4.255	17.192	35.6	2
B3	D1	4	B	B3_4B	A	Contact by human		7	78.319	11.188	11.577	31.074	43.101	1.7
B3	D1	4	B	B3_4B	A	Following		0	0	0	NA	NA	NA	0
B3	D1	4	B	B3_4B	A	Approaching		2	3.503	1.751	0.353	137.882	NA	0.1
B3	D1	4	B	B3_4B	A	Withdrawing		4	7.218	1.804	0.747	76.429	38.615	0.2
B3	D1	4	B	B3_4B	A	Exploring		18	139.061	7.726	7.653	9.467	14.061	3.1
B3	D1	4	B	B3_4B	A	Immobile	Look elsewhere	6	19.808	3.301	4.233	42.182	50.653	0.4
B3	D1	4	B	B3_4B	A	Immobile	Look at exit door	2	5.517	2.758	0.711	1.249	NA	0.1
B3	D1	4	B	B3_4B	A	Inactive		0	0	0	NA	NA	NA	0
B3	D1	4	B	B3_4B	A	Look for escape		0	0	0	NA	NA	NA	0
B3	D1	4	B	B3_4B	A	Escape attempt		0	0	0	NA	NA	NA	0
B3	D1	4	B	B3_4B	A	Elimination		1	NA	NA	NA	NA	NA	NA
B3	D1	4	B	B3_4B	A	Other		7	18.515	2.645	1.29	33.742	34.502	0.4
B3	D1	4	B	B3_4B	A	Not visible	With human	6	18.001	3	1.237	21.525	17.366	0.4
B3	D1	4	B	B3_4B	A	Not visible	Without human	5	9.747	1.949	1.052	35.04	5.631	0.2
B3	D1	4	B	B3_4B	A	Lying down		0	0	0	NA	NA	NA	0
B3	D1	4	B	B3_4B	A	Body contact		0	0	0	NA	NA	NA	0
B3	D1	5	R	B3_5R	B	Contact by pig		18	126.136	7.008	8.376	8.788	10.831	2.8
B3	D1	5	R	B3_5R	B	Contact by human		10	135.45	13.545	2.429	16.558	2.412	3
B3	D1	5	R	B3_5R	B	Following		3	3.749	1.25	0.658	134.141	65.132	0.1
B3	D1	5	R	B3_5R	B	Approaching		7	13.74	1.963	0.927	21.191	8.368	0.3
B3	D1	5	R	B3_5R	B	Withdrawing		11	18.995	1.727	0.394	20.072	19.444	0.4
B3	D1	5	R	B3_5R	B	Exploring		18	56.551	3.142	2.21	11.747	20.784	1.3
B3	D1	5	R	B3_5R	B	Immobile	Look elsewhere	1	1.748	1.748	NA	NA	NA	0
B3	D1	5	R	B3_5R	B	Immobile	Look at exit door	2	3.499	1.749	1.057	34.033	NA	0.1
B3	D1	5	R	B3_5R	B	Inactive		0	0	0	NA	NA	NA	0
B3	D1	5	R	B3_5R	B	Look for escape	Climb	2	10.522	5.261	3.182	238.485	NA	0.2
B3	D1	5	R	B3_5R	B	Escape attempt		0	0	0	NA	NA	NA	0
B3	D1	5	R	B3_5R	B	Elimination		0	0	0	NA	NA	NA	0
B3	D1	5	R	B3_5R	B	Other		6	8.245	1.374	0.683	38.991	29.368	0.2
B3	D1	5	R	B3_5R	B	Not visible	With human	13	52.731	4.056	3.486	16.08	10.735	1.2
B3	D1	5	R	B3_5R	B	Not visible	Without human	3	4.25	1.417	0.381	47.424	26.004	0.1
B3	D1	5	R	B3_5R	B	Lying down		0	0	0	NA	NA	NA	0
B3	D1	5	R	B3_5R	B	Body contact	Climb on human	8	70.36	8.795	5.758	21.731	24.215	1.6
B3	D1	5	G	B3_5G	A	Contact by pig		1	0.999	0.999	NA	NA	NA	0
B3	D1	5	G	B3_5G	A	Contact by human		1	0.748	0.748	NA	NA	NA	0
B3	D1	5	G	B3_5G	A	Following		0	0	0	NA	NA	NA	0
B3	D1	5	G	B3_5G	A	Approaching		3	5.005	1.668	0.377	123.621	160.667	0.1
B3	D1	5	G	B3_5G	A	Withdrawing		5	11.024	2.205	0.85	60.18	79.514	0.2
B3	D1	5	G	B3_5G	A	Exploring		12	43.782	3.648	2.899	22.933	36.253	1
B3	D1	5	G	B3_5G	A	Immobile	Look at exit door	11	117.831	10.712	15.361	14.343	18.468	2.6
B3	D1	5	G	B3_5G	A	Immobile	Look elsewhere	8	56.494	7.062	5.142	32.964	57.833	1.3
B3	D1	5	G	B3_5G	A	Inactive	Lying belly	1	38.285	38.285	NA	NA	NA	0.9
B3	D1	5	G	B3_5G	A	Look for escape		0	0	0	NA	NA	NA	0
B3	D1	5	G	B3_5G	A	Escape attempt		0	0	0	NA	NA	NA	0
B3	D1	5	G	B3_5G	A	Elimination		4	NA	NA	NA	58.644	38.437	NA
B3	D1	5	G	B3_5G	A	Other		6	25.528	4.255	2.397	53.303	64.218	0.6
B3	D1	5	G	B3_5G	A	Not visible	Without human	1	3.253	3.253	NA	NA	NA	0.1
B3	D1	5	G	B3_5G	A	Lying down		1	46.803	46.803	NA	NA	NA	1
B3	D1	5	G	B3_5G	A	Body contact		0	0	0	NA	NA	NA	0
B3	D1	5	B	B3_5B	A	Contact by pig		11	41.562	3.778	1.842	24.072	29.113	0.9
B3	D1	5	B	B3_5B	A	Contact by human		5	112.742	22.548	23.538	41.883	17.96	2.5
B3	D1	5	B	B3_5B	A	Following		1	3.746	3.746	NA	NA	NA	0.1
B3	D1	5	B	B3_5B	A	Approaching		6	13.503	2.251	0.838	36.137	32.805	0.3
B3	D1	5	B	B3_5B	A	Withdrawing		9	23.754	2.639	1.152	31.346	37.916	0.5
B3	D1	5	B	B3_5B	A	Exploring		15	88.841	5.923	4.406	12.674	17.597	2
B3	D1	5	B	B3_5B	A	Immobile	Look elsewhere	7	20.994	2.999	2.263	41.338	33.429	0.5
B3	D1	5	B	B3_5B	A	Inactive		0	0	0	NA	NA	NA	0
B3	D1	5	B	B3_5B	A	Look for escape		0	0	0	NA	NA	NA	0
B3	D1	5	B	B3_5B	A	Escape attempt		0	0	0	NA	NA	NA	0
B3	D1	5	B	B3_5B	A	Elimination		2	NA	NA	NA	185.458	NA	NA
B3	D1	5	B	B3_5B	A	Other		6	31.506	5.251	3.857	12.409	7.846	0.7
B3	D1	5	B	B3_5B	A	Not visible	With human	10	56.015	5.602	4.506	15.047	22.397	18.7
B3	D1	5	B	B3_5B	A	Not visible	Without human	5	20.773	4.155	2.249	49.487	66.302	6.9
B3	D1	5	B	B3_5B	A	Lying down		0	0	0	NA	NA	NA	0
B3	D1	5	B	B3_5B	A	Body contact	Climb on human	3	15.775	5.258	3.015	9.511	3.17	0.4
B3	D2	1	R	B3_1R	A	Contact by pig		12	61.045	5.087	2.773	19.794	17.155	1.4
B3	D2	1	R	B3_1R	A	Contact by human		8	163.129	20.391	25.503	18.806	17.795	3.6
B3	D2	1	R	B3_1R	A	Following		1	2.246	2.246	NA	NA	NA	0
B3	D2	1	R	B3_1R	A	Approaching		7	12.993	1.856	0.69	38.497	39.8	0.3
B3	D2	1	R	B3_1R	A	Withdrawing		10	24.004	2.4	0.783	26.36	33.536	0.5
B3	D2	1	R	B3_1R	A	Exploring		11	75.79	6.89	6.436	19.121	21.613	1.7
B3	D2	1	R	B3_1R	A	Immobile	Look elsewhere	6	16.521	2.754	1.976	48.844	52.091	0.4
B3	D2	1	R	B3_1R	A	Immobile	Look at exit door	2	12.002	6.001	5.667	208.969	NA	0.3
B3	D2	1	R	B3_1R	A	Inactive		0	0	0	NA	NA	NA	0
B3	D2	1	R	B3_1R	A	Look for escape		0	0	0	NA	NA	NA	0
B3	D2	1	R	B3_1R	A	Escape attempt		0	0	0	NA	NA	NA	0
B3	D2	1	R	B3_1R	A	Elimination		1	NA	NA	NA	NA	NA	NA
B3	D2	1	R	B3_1R	A	Other		3	2.995	0.998	0.901	129.007	120.861	0.1
B3	D2	1	R	B3_1R	A	Not visible	With human	11	92.136	8.376	6.973	20.814	22.623	2
B3	D2	1	R	B3_1R	A	Not visible	Without human	1	0.753	0.753	NA	NA	NA	0
B3	D2	1	R	B3_1R	A	Lying down		0	0	0	NA	NA	NA	0
B3	D2	1	R	B3_1R	A	Body contact	Climb on human	1	5.276	5.276	NA	NA	NA	0.1
B3	D2	1	G	B3_1G	B	Contact by pig		17	81.297	4.782	3.095	10.841	9.101	1.8
B3	D2	1	G	B3_1G	B	Contact by human		14	132.971	9.498	5.6	11.655	7.24	3
B3	D2	1	G	B3_1G	B	Following		4	8	2	0.611	87.922	47.004	0.2
B3	D2	1	G	B3_1G	B	Approaching		7	11.996	1.714	0.464	25.069	18.918	0.3
B3	D2	1	G	B3_1G	B	Withdrawing		14	33.529	2.395	1.374	16.247	12.229	0.7
B3	D2	1	G	B3_1G	B	Exploring		19	82.56	4.345	4.726	10.676	10.06	1.8
B3	D2	1	G	B3_1G	B	Immobile	Look at exit door	2	2.998	1.499	0.707	191.691	NA	0.1
B3	D2	1	G	B3_1G	B	Immobile	Look elsewhere	10	29.013	2.901	2.89	22.051	29.138	0.6
B3	D2	1	G	B3_1G	B	Inactive		0	0	0	NA	NA	NA	0
B3	D2	1	G	B3_1G	B	Look for escape		0	0	0	NA	NA	NA	0
B3	D2	1	G	B3_1G	B	Escape attempt		0	0	0	NA	NA	NA	0
B3	D2	1	G	B3_1G	B	Elimination		2	NA	NA	NA	50.565	NA	NA
B3	D2	1	G	B3_1G	B	Other		6	9.002	1.5	0.848	25.076	12.473	0.2
B3	D2	1	G	B3_1G	B	Not visible	With human	11	41.516	3.774	2.228	24.301	30.094	0.9
B3	D2	1	G	B3_1G	B	Lying down		0	0	0	NA	NA	NA	0
B3	D2	1	G	B3_1G	B	Body contact		0	0	0	NA	NA	NA	0
B3	D2	1	B	B3_1B	B	Contact by pig		25	152.276	6.091	7.068	6.155	6.779	3.4
B3	D2	1	B	B3_1B	B	Contact by human		12	144.732	12.061	4.047	12.591	4.909	3.2
B3	D2	1	B	B3_1B	B	Following		3	6.263	2.088	1.048	73.32	30.775	0.1
B3	D2	1	B	B3_1B	B	Approaching		5	10.021	2.004	1.422	48.482	37.077	0.2
B3	D2	1	B	B3_1B	B	Withdrawing		6	25.037	4.173	1.692	33.53	23.622	0.6
B3	D2	1	B	B3_1B	B	Exploring		7	26.514	3.788	4.147	38.872	13.227	0.6
B3	D2	1	B	B3_1B	B	Immobile	Look elsewhere	1	1.749	1.749	NA	NA	NA	0
B3	D2	1	B	B3_1B	B	Immobile	Look at exit door	1	3.505	3.505	NA	NA	NA	0.1
B3	D2	1	B	B3_1B	B	Inactive		0	0	0	NA	NA	NA	0
B3	D2	1	B	B3_1B	B	Look for escape		0	0	0	NA	NA	NA	0
B3	D2	1	B	B3_1B	B	Escape attempt		0	0	0	NA	NA	NA	0
B3	D2	1	B	B3_1B	B	Elimination		0	0	0	NA	NA	NA	0
B3	D2	1	B	B3_1B	B	Other		1	3.249	3.249	NA	NA	NA	0.1
B3	D2	1	B	B3_1B	B	Not visible	With human	18	71.32	3.962	3.646	12.733	9.946	1.6
B3	D2	1	B	B3_1B	B	Lying down		0	0	0	NA	NA	NA	0
B3	D2	1	B	B3_1B	B	Body contact	Climb on human	3	31.502	10.501	5.013	78.966	87.584	0.7
B3	D2	2	R	B3_2R	A	Contact by pig		5	7.744	1.549	1.407	42.608	49.341	0.2
B3	D2	2	R	B3_2R	A	Contact by human		15	66.746	4.45	3.457	13.411	17.193	1.5
B3	D2	2	R	B3_2R	A	Following		0	0	0	NA	NA	NA	0
B3	D2	2	R	B3_2R	A	Approaching		14	25.53	1.824	1.175	15.496	12.586	0.6
B3	D2	2	R	B3_2R	A	Withdrawing		18	56.29	3.127	1.467	12.498	11.105	1.3
B3	D2	2	R	B3_2R	A	Exploring		29	101.963	3.516	3.348	6.948	4.574	2.3
B3	D2	2	R	B3_2R	A	Immobile	Look elsewhere	22	44.566	2.026	0.987	11.94	15.796	1
B3	D2	2	R	B3_2R	A	Immobile	Look at exit door	7	21.266	3.038	2.655	16.227	19.567	0.5
B3	D2	2	R	B3_2R	A	Inactive		0	0	0	NA	NA	NA	0
B3	D2	2	R	B3_2R	A	Look for escape	Climb	3	14.017	4.672	5.053	31.907	35.92	0.3
B3	D2	2	R	B3_2R	A	Escape attempt		0	0	0	NA	NA	NA	0
B3	D2	2	R	B3_2R	A	Elimination		3	NA	NA	NA	40.545	26.901	NA
B3	D2	2	R	B3_2R	A	Other		11	20	1.818	1.078	21.723	16.698	0.4
B3	D2	2	R	B3_2R	A	Not visible	Without human	3	11.264	3.755	3.44	121.242	91.842	0.3
B3	D2	2	R	B3_2R	A	Not visible	With human	2	1.75	0.875	0.174	52.053	NA	0
B3	D2	2	R	B3_2R	A	Lying down		0	0	0	NA	NA	NA	0
B3	D2	2	R	B3_2R	A	Body contact		0	0	0	NA	NA	NA	0
B3	D2	2	G	B3_2G	A	Contact by pig		8	10.744	1.343	0.58	40.614	39.925	0.2
B3	D2	2	G	B3_2G	A	Contact by human		13	61.251	4.712	4.25	16.668	17.086	1.4
B3	D2	2	G	B3_2G	A	Following		0	0	0	NA	NA	NA	0
B3	D2	2	G	B3_2G	A	Approaching		13	16.985	1.307	0.549	20.294	11.134	0.4
B3	D2	2	G	B3_2G	A	Withdrawing		15	32.97	2.198	1.081	18.931	16.426	0.7
B3	D2	2	G	B3_2G	A	Exploring		30	125.33	4.178	4.284	5.619	4.876	2.8
B3	D2	2	G	B3_2G	A	Immobile	Look at exit door	9	21.053	2.339	2.011	26.616	27.347	0.5
B3	D2	2	G	B3_2G	A	Immobile	Look elsewhere	7	15.253	2.179	1.285	32.202	38.158	0.3
B3	D2	2	G	B3_2G	A	Inactive		0	0	0	NA	NA	NA	0
B3	D2	2	G	B3_2G	A	Look for escape	Climb	8	36.043	4.505	3.106	19.269	15.738	0.8
B3	D2	2	G	B3_2G	A	Look for escape	Nudge/Push	1	3.25	3.25	NA	NA	NA	0.1
B3	D2	2	G	B3_2G	A	Escape attempt		3	NA	NA	NA	20.895	9.016	NA
B3	D2	2	G	B3_2G	A	Elimination		1	NA	NA	NA	NA	NA	NA
B3	D2	2	G	B3_2G	A	Other		12	37.26	3.105	1.915	17.452	19.021	0.8
B3	D2	2	G	B3_2G	A	Not visible	With human	4	8.773	2.193	2.233	69.308	28.246	0.2
B3	D2	2	G	B3_2G	A	Not visible	Without human	2	2.997	1.499	1.06	8.762	NA	0.1
B3	D2	2	G	B3_2G	A	Lying down		0	0	0	NA	NA	NA	0
B3	D2	2	G	B3_2G	A	Body contact		0	0	0	NA	NA	NA	0
B3	D2	2	B	B3_2B	B	Contact by pig		16	111.847	6.99	13.222	11.179	14.796	2.5
B3	D2	2	B	B3_2B	B	Contact by human		12	144.228	12.019	3.678	12.368	5.819	3.2
B3	D2	2	B	B3_2B	B	Following		1	2.752	2.752	NA	NA	NA	0.1
B3	D2	2	B	B3_2B	B	Approaching		8	16.989	2.124	1.195	35.361	29.213	0.4
B3	D2	2	B	B3_2B	B	Withdrawing		9	17.757	1.973	0.903	30.844	35.835	0.4
B3	D2	2	B	B3_2B	B	Exploring		16	82.292	5.143	4.776	14.514	18.136	1.8
B3	D2	2	B	B3_2B	B	Immobile	Look elsewhere	5	9.242	1.848	0.838	70.762	76.968	0.2
B3	D2	2	B	B3_2B	B	Immobile	Look at exit door	1	1.513	1.513	NA	NA	NA	0
B3	D2	2	B	B3_2B	B	Inactive		0	0	0	NA	NA	NA	0
B3	D2	2	B	B3_2B	B	Look for escape		0	0	0	NA	NA	NA	0
B3	D2	2	B	B3_2B	B	Escape attempt		0	0	0	NA	NA	NA	0
B3	D2	2	B	B3_2B	B	Elimination		1	NA	NA	NA	NA	NA	NA
B3	D2	2	B	B3_2B	B	Other		2	3.498	1.749	0.001	75.079	NA	0.1
B3	D2	2	B	B3_2B	B	Not visible	With human	12	49.281	4.107	2.999	20.18	24.956	1.1
B3	D2	2	B	B3_2B	B	Not visible	Without human	2	4.758	2.379	2.304	224.722	NA	0.1
B3	D2	2	B	B3_2B	B	Lying down		0	0	0	NA	NA	NA	0
B3	D2	2	B	B3_2B	B	Body contact	Climb on human	3	40.494	13.498	9.377	58.946	73.812	0.9
B3	D2	3	R	B3_3R	A	Contact by pig		4	49.792	12.448	12.945	30.782	22.007	1.1
B3	D2	3	R	B3_3R	A	Contact by human		5	72.518	14.504	8.717	39.801	25.733	1.6
B3	D2	3	R	B3_3R	A	Following		0	0	0	NA	NA	NA	0
B3	D2	3	R	B3_3R	A	Approaching		2	5.019	2.509	1.406	217.462	NA	0.1
B3	D2	3	R	B3_3R	A	Withdrawing		6	10.252	1.709	0.604	38.494	30.247	0.2
B3	D2	3	R	B3_3R	A	Exploring		17	154.538	9.09	12.269	9.091	12.654	3.4
B3	D2	3	R	B3_3R	A	Immobile	Look elsewhere	7	37.29	5.327	5.341	36.206	55.087	0.8
B3	D2	3	R	B3_3R	A	Immobile	Look at exit door	2	6.299	3.15	0.917	93.298	NA	0.1
B3	D2	3	R	B3_3R	A	Inactive		0	0	0	NA	NA	NA	0
B3	D2	3	R	B3_3R	A	Look for escape		0	0	0	NA	NA	NA	0
B3	D2	3	R	B3_3R	A	Escape attempt		0	0	0	NA	NA	NA	0
B3	D2	3	R	B3_3R	A	Elimination		5	NA	NA	NA	58.875	35.475	NA
B3	D2	3	R	B3_3R	A	Other		6	14.237	2.373	2.296	37.245	39.926	0.3
B3	D2	3	R	B3_3R	A	Not visible	Without human	8	24.524	3.066	2.035	32.249	40.496	0.5
B3	D2	3	R	B3_3R	A	Not visible	With human	2	8.746	4.373	4.066	174.696	NA	0.2
B3	D2	3	R	B3_3R	A	Lying down		0	0	0	NA	NA	NA	0
B3	D2	3	R	B3_3R	A	Body contact	Climb on human	3	10.508	3.503	2.78	3.625	2.296	0.2
B3	D2	3	G	B3_3G	A	Contact by pig		1	1.252	1.252	NA	NA	NA	0
B3	D2	3	G	B3_3G	A	Contact by human		9	58.253	6.473	5.342	27.941	33.987	1.3
B3	D2	3	G	B3_3G	A	Following		0	0	0	NA	NA	NA	0
B3	D2	3	G	B3_3G	A	Approaching		9	27.021	3.002	0.884	31.844	35.197	0.6
B3	D2	3	G	B3_3G	A	Withdrawing		21	38.496	1.833	0.929	12.602	14.269	0.9
B3	D2	3	G	B3_3G	A	Exploring		22	87.343	3.97	3.884	9.688	9.247	1.9
B3	D2	3	G	B3_3G	A	Immobile	Look at exit door	11	50.033	4.548	4.281	20.147	15.203	1.1
B3	D2	3	G	B3_3G	A	Immobile	Look elsewhere	11	47.51	4.319	4.611	14.517	13.856	1.1
B3	D2	3	G	B3_3G	A	Inactive		0	0	0	NA	NA	NA	0
B3	D2	3	G	B3_3G	A	Look for escape	Climb	1	4.209	4.209	NA	NA	NA	0.1
B3	D2	3	G	B3_3G	A	Escape attempt		0	0	0	NA	NA	NA	0
B3	D2	3	G	B3_3G	A	Elimination		5	NA	NA	NA	46.049	27.891	NA
B3	D2	3	G	B3_3G	A	Other		10	33.526	3.353	2.931	24.775	34.592	0.7
B3	D2	3	G	B3_3G	A	Not visible	With human	5	20.796	4.159	4.656	64.807	60.784	0.5
B3	D2	3	G	B3_3G	A	Not visible	Without human	2	6.755	3.377	3.358	36.539	NA	0.2
B3	D2	3	G	B3_3G	A	Lying down		0	0	0	NA	NA	NA	0
B3	D2	3	G	B3_3G	A	Body contact		0	0	0	NA	NA	NA	0
B3	D2	3	B	B3_3B	B	Contact by pig		20	165.018	8.251	13.79	7.104	6.845	3.7
B3	D2	3	B	B3_3B	B	Contact by human		10	136.03	13.603	1.079	15.971	2.127	3
B3	D2	3	B	B3_3B	B	Following		2	2.745	1.372	0.179	263.267	NA	0.1
B3	D2	3	B	B3_3B	B	Approaching		3	7.243	2.414	0.522	59.314	27.608	0.2
B3	D2	3	B	B3_3B	B	Withdrawing		3	5.251	1.75	0.664	84.81	63.313	0.1
B3	D2	3	B	B3_3B	B	Exploring		5	17.515	3.503	5.109	66.817	45.736	0.4
B3	D2	3	B	B3_3B	B	Immobile	Look elsewhere	2	13.077	6.539	7.482	158.091	NA	0.3
B3	D2	3	B	B3_3B	B	Inactive		0	0	0	NA	NA	NA	0
B3	D2	3	B	B3_3B	B	Look for escape		0	0	0	NA	NA	NA	0
B3	D2	3	B	B3_3B	B	Escape attempt		0	0	0	NA	NA	NA	0
B3	D2	3	B	B3_3B	B	Elimination		0	0	0	NA	NA	NA	0
B3	D2	3	B	B3_3B	B	Other		6	15.022	2.504	3.619	20.219	17.002	0.3
B3	D2	3	B	B3_3B	B	Not visible	With human	17	79.076	4.652	3.649	13.466	22.186	1.8
B3	D2	3	B	B3_3B	B	Not visible	Without human	2	6.758	3.379	1.59	1.753	NA	0.2
B3	D2	3	B	B3_3B	B	Lying down		0	0	0	NA	NA	NA	0
B3	D2	3	B	B3_3B	B	Body contact	Climb on human	2	63.794	31.897	17.48	136.636	NA	1.4
B3	D2	4	R	B3_4R	A	Contact by pig		11	52.511	4.774	5.742	23.503	22.008	1.2
B3	D2	4	R	B3_4R	A	Contact by human		8	145.003	18.125	18.623	20.182	20.552	3.2
B3	D2	4	R	B3_4R	A	Following		0	0	0	NA	NA	NA	0
B3	D2	4	R	B3_4R	A	Approaching		2	2.757	1.378	0.183	35.789	NA	0.1
B3	D2	4	R	B3_4R	A	Withdrawing		8	13.567	1.696	1.065	30.884	25.353	0.3
B3	D2	4	R	B3_4R	A	Exploring		20	92.013	4.601	4.765	10.947	15.324	2
B3	D2	4	R	B3_4R	A	Immobile	Look elsewhere	5	8.273	1.655	1.208	24.649	22.904	0.2
B3	D2	4	R	B3_4R	A	Immobile	Look at exit door	2	3.248	1.624	0.177	7.752	NA	0.1
B3	D2	4	R	B3_4R	A	Inactive		0	0	0	NA	NA	NA	0
B3	D2	4	R	B3_4R	A	Look for escape	Climb	1	2.251	2.251	NA	NA	NA	0.1
B3	D2	4	R	B3_4R	A	Escape attempt		0	0	0	NA	NA	NA	0
B3	D2	4	R	B3_4R	A	Elimination		0	0	0	NA	NA	NA	0
B3	D2	4	R	B3_4R	A	Other		5	8.989	1.798	1.109	31.598	28.26	0.2
B3	D2	4	R	B3_4R	A	Not visible	With human	8	75.789	9.474	10.638	29.459	46.42	1.7
B3	D2	4	R	B3_4R	A	Not visible	Without human	3	12.513	4.171	1.661	55.192	51.863	0.3
B3	D2	4	R	B3_4R	A	Lying down		0	0	0	NA	NA	NA	0
B3	D2	4	R	B3_4R	A	Body contact		0	0	0	NA	NA	NA	0
B3	D2	4	G	B3_4G	B	Contact by pig		14	41.26	2.947	2.092	14.284	16.932	0.9
B3	D2	4	G	B3_4G	B	Contact by human		12	139.212	11.601	4.36	13.298	5.887	3.1
B3	D2	4	G	B3_4G	B	Following		1	2.501	2.501	NA	NA	NA	0.1
B3	D2	4	G	B3_4G	B	Approaching		10	19.523	1.952	1.262	27.776	13.533	0.4
B3	D2	4	G	B3_4G	B	Withdrawing		20	50.015	2.501	1.295	10.986	11.44	1.1
B3	D2	4	G	B3_4G	B	Exploring		21	71.71	3.415	2.913	11.239	10.345	1.6
B3	D2	4	G	B3_4G	B	Immobile	Look at exit door	8	21.282	2.66	1.15	35.998	22.295	0.5
B3	D2	4	G	B3_4G	B	Immobile	Look elsewhere	10	38.043	3.804	3.651	25.163	24.659	0.8
B3	D2	4	G	B3_4G	B	Inactive		0	0	0	NA	NA	NA	0
B3	D2	4	G	B3_4G	B	Look for escape		0	0	0	NA	NA	NA	0
B3	D2	4	G	B3_4G	B	Escape attempt		0	0	0	NA	NA	NA	0
B3	D2	4	G	B3_4G	B	Elimination		0	0	0	NA	NA	NA	0
B3	D2	4	G	B3_4G	B	Other		2	4.517	2.258	0.339	93.076	NA	0.1
B3	D2	4	G	B3_4G	B	Not visible	Without human	4	10.27	2.567	2.125	72.063	49.358	0.2
B3	D2	4	G	B3_4G	B	Not visible	With human	18	43.271	2.404	2.85	10.983	9.202	1
B3	D2	4	G	B3_4G	B	Lying down		0	0	0	NA	NA	NA	0
B3	D2	4	G	B3_4G	B	Body contact		0	0	0	NA	NA	NA	0
B3	D2	4	B	B3_4B	B	Contact by pig		7	9.235	1.319	1.639	46.467	26.325	0.2
B3	D2	4	B	B3_4B	B	Contact by human		8	76.514	9.564	5.757	28.001	13.575	1.7
B3	D2	4	B	B3_4B	B	Following		1	2.249	2.249	NA	NA	NA	0
B3	D2	4	B	B3_4B	B	Approaching		12	24.251	2.021	1.018	21.774	20.255	0.5
B3	D2	4	B	B3_4B	B	Withdrawing		28	78.033	2.787	1.729	7.398	8.27	1.7
B3	D2	4	B	B3_4B	B	Exploring		14	29.97	2.141	1.817	20.56	18.636	0.7
B3	D2	4	B	B3_4B	B	Immobile	Look elsewhere	22	86.088	3.913	3.632	9.402	10.061	1.9
B3	D2	4	B	B3_4B	B	Immobile	Look at exit door	16	41.572	2.598	2.006	12.961	12.043	0.9
B3	D2	4	B	B3_4B	B	Inactive		0	0	0	NA	NA	NA	0
B3	D2	4	B	B3_4B	B	Look for escape		0	0	0	NA	NA	NA	0
B3	D2	4	B	B3_4B	B	Escape attempt		0	0	0	NA	NA	NA	0
B3	D2	4	B	B3_4B	B	Elimination		5	NA	NA	NA	57.497	18.713	NA
B3	D2	4	B	B3_4B	B	Other		8	15.743	1.968	1.241	34.932	25.72	0.3
B3	D2	4	B	B3_4B	B	Not visible	Without human	4	8.494	2.124	1.762	76.665	69.319	0.2
B3	D2	4	B	B3_4B	B	Not visible	With human	3	6.248	2.083	1.899	51.18	25.662	0.1
B3	D2	4	B	B3_4B	B	Lying down		0	0	0	NA	NA	NA	0
B3	D2	4	B	B3_4B	B	Body contact		0	0	0	NA	NA	NA	0
B3	D2	5	R	B3_5R	A	Contact by pig		14	71.019	5.073	3.848	16.559	18.517	1.6
B3	D2	5	R	B3_5R	A	Contact by human		13	119.334	9.18	6.009	13.808	17.113	2.7
B3	D2	5	R	B3_5R	A	Following		1	2.251	2.251	NA	NA	NA	0.1
B3	D2	5	R	B3_5R	A	Approaching		7	15.487	2.212	1.152	38.544	21.166	0.3
B3	D2	5	R	B3_5R	A	Withdrawing		12	24.297	2.025	1.09	21.566	17.557	0.5
B3	D2	5	R	B3_5R	A	Exploring		28	114.853	4.102	4.58	5.617	5.83	2.6
B3	D2	5	R	B3_5R	A	Immobile	Look elsewhere	6	23.497	3.916	5.014	24.622	19.787	0.5
B3	D2	5	R	B3_5R	A	Immobile	Look at exit door	3	5.247	1.749	0.235	36.782	36.461	0.1
B3	D2	5	R	B3_5R	A	Inactive		0	0	0	NA	NA	NA	0
B3	D2	5	R	B3_5R	A	Look for escape	Climb	3	7.25	2.417	1.441	26.149	21.416	0.2
B3	D2	5	R	B3_5R	A	Escape attempt		0	0	0	NA	NA	NA	0
B3	D2	5	R	B3_5R	A	Elimination		1	NA	NA	NA	NA	NA	NA
B3	D2	5	R	B3_5R	A	Other		3	7.495	2.498	0.502	39.043	18.737	0.2
B3	D2	5	R	B3_5R	A	Not visible	With human	8	13.268	1.659	0.398	38.001	38.605	0.3
B3	D2	5	R	B3_5R	A	Not visible	Without human	5	15.247	3.049	2.32	48.364	62.884	0.3
B3	D2	5	R	B3_5R	A	Lying down		0	0	0	NA	NA	NA	0
B3	D2	5	R	B3_5R	A	Body contact	Climb on human	3	20.005	6.668	6.329	60.311	6.355	0.4
B3	D2	5	R	B3_5R	A	Body contact	Standing	1	5.499	5.499	NA	NA	NA	0.1
B3	D2	5	G	B3_5G	B	Contact by pig		4	9.254	2.314	2.17	33.87	26.677	0.2
B3	D2	5	G	B3_5G	B	Contact by human		11	140.745	12.795	3.349	14.474	4.923	3.1
B3	D2	5	G	B3_5G	B	Following		0	0	0	NA	NA	NA	0
B3	D2	5	G	B3_5G	B	Approaching		6	17.016	2.836	0.957	49.65	76.605	0.4
B3	D2	5	G	B3_5G	B	Withdrawing		15	29.253	1.95	0.898	18.788	36.596	0.7
B3	D2	5	G	B3_5G	B	Exploring		14	40.783	2.913	2.536	19.212	18.504	0.9
B3	D2	5	G	B3_5G	B	Immobile	Look at exit door	11	52.289	4.754	5.912	22.423	18.922	1.2
B3	D2	5	G	B3_5G	B	Immobile	Look elsewhere	16	85.324	5.333	5.893	12.847	9.56	1.9
B3	D2	5	G	B3_5G	B	Inactive		0	0	0	NA	NA	NA	0
B3	D2	5	G	B3_5G	B	Look for escape		0	0	0	NA	NA	NA	0
B3	D2	5	G	B3_5G	B	Escape attempt		0	0	0	NA	NA	NA	0
B3	D2	5	G	B3_5G	B	Elimination		5	NA	NA	NA	33.408	7.704	NA
B3	D2	5	G	B3_5G	B	Other		13	32.755	2.52	1.652	20.272	18.209	0.7
B3	D2	5	G	B3_5G	B	Not visible	With human	11	27.244	2.477	1.634	25.799	29.675	0.6
B3	D2	5	G	B3_5G	B	Not visible	Without human	3	4.499	1.5	0.663	125.505	120.868	0.1
B3	D2	5	G	B3_5G	B	Lying down		0	0	0	NA	NA	NA	0
B3	D2	5	G	B3_5G	B	Body contact		0	0	0	NA	NA	NA	0
B3	D2	5	B	B3_5B	B	Contact by pig		20	126.335	6.317	9.22	8.391	7.229	2.8
B3	D2	5	B	B3_5B	B	Contact by human		15	145.984	9.732	4.285	9.878	4.71	3.2
B3	D2	5	B	B3_5B	B	Following		4	9.767	2.442	0.432	67.648	15.424	0.2
B3	D2	5	B	B3_5B	B	Approaching		7	10.449	1.493	0.705	39.291	28.074	0.2
B3	D2	5	B	B3_5B	B	Withdrawing		7	18.001	2.572	1.922	20.023	17.01	0.4
B3	D2	5	B	B3_5B	B	Exploring		12	75.048	6.254	3.994	15.996	32.862	1.7
B3	D2	5	B	B3_5B	B	Immobile	Look elsewhere	1	0.999	0.999	NA	NA	NA	0
B3	D2	5	B	B3_5B	B	Inactive		0	0	0	NA	NA	NA	0
B3	D2	5	B	B3_5B	B	Look for escape		0	0	0	NA	NA	NA	0
B3	D2	5	B	B3_5B	B	Escape attempt		0	0	0	NA	NA	NA	0
B3	D2	5	B	B3_5B	B	Elimination		0	0	0	NA	NA	NA	0
B3	D2	5	B	B3_5B	B	Other		3	6.254	2.085	1.16	8.133	11.15	0.1
B3	D2	5	B	B3_5B	B	Not visible	With human	13	54.344	4.18	3.976	16.137	15.22	1.2
B3	D2	5	B	B3_5B	B	Not visible	Without human	1	1.246	1.246	NA	NA	NA	0
B3	D2	5	B	B3_5B	B	Lying down		0	0	0	NA	NA	NA	0
B3	D2	5	B	B3_5B	B	Body contact		0	0	0	NA	NA	NA	0
B2	D3	1	R	B2_1R	B	Contact by pig		8	60.569	7.571	6.92	20.055	18.545	2.5
B2	D3	1	R	B2_1R	B	Contact by human		9	118.257	13.14	4.013	20.001	11.349	4.9
B2	D3	1	R	B2_1R	B	Following		1	0.75	0.75	NA	NA	NA	0
B2	D3	1	R	B2_1R	B	Approaching		3	4.249	1.416	0.519	125.504	159.088	0.2
B2	D3	1	R	B2_1R	B	Withdrawing		7	18.747	2.678	1.385	37.374	42.737	0.8
B2	D3	1	R	B2_1R	B	Exploring		12	59.741	4.978	4.636	19.794	35.482	2.5
B2	D3	1	R	B2_1R	B	Immobile	Look elsewhere	17	107.313	6.313	5.05	11.374	12.719	4.5
B2	D3	1	R	B2_1R	B	Immobile	Look at exit door	3	17.503	5.834	2.402	20.902	11.512	0.7
B2	D3	1	R	B2_1R	B	Inactive		0	0	0	NA	NA	NA	0
B2	D3	1	R	B2_1R	B	Look for escape		0	0	0	NA	NA	NA	0
B2	D3	1	R	B2_1R	B	Escape attempt		0	0	0	NA	NA	NA	0
B2	D3	1	R	B2_1R	B	Elimination		0	0	0	NA	NA	NA	0
B2	D3	1	R	B2_1R	B	Other		9	15.043	1.671	0.931	31.59	31.479	0.6
B2	D3	1	R	B2_1R	B	Not visible	Without human	2	1.501	0.75	0.002	0.752	NA	0.1
B2	D3	1	R	B2_1R	B	Not visible	With human	6	10.759	1.793	1.067	41.042	50.291	0.4
B2	D3	1	R	B2_1R	B	Lying down		1	41.786	41.786	NA	NA	NA	1.7
B2	D3	1	R	B2_1R	B	Body contact		0	0	0	NA	NA	NA	0
B2	D3	1	G	B2_1G	B	Contact by pig		11	56.344	5.122	5.992	20.617	27.981	2.3
B2	D3	1	G	B2_1G	B	Contact by human		9	121.861	13.54	1.835	20.272	11.476	5.1
B2	D3	1	G	B2_1G	B	Following		1	2.497	2.497	NA	NA	NA	0.1
B2	D3	1	G	B2_1G	B	Approaching		9	18.508	2.056	0.765	29.781	32.82	0.8
B2	D3	1	G	B2_1G	B	Withdrawing		16	44.707	2.794	1.155	15.418	15.661	1.9
B2	D3	1	G	B2_1G	B	Exploring		19	83.821	4.412	3.136	10.414	13.521	3.5
B2	D3	1	G	B2_1G	B	Immobile	Look elsewhere	10	48.77	4.877	5.105	22.387	26.719	2
B2	D3	1	G	B2_1G	B	Immobile	Look at exit door	3	9.257	3.086	1.441	48.049	10.627	0.4
B2	D3	1	G	B2_1G	B	Inactive		0	0	0	NA	NA	NA	0
B2	D3	1	G	B2_1G	B	Look for escape		0	0	0	NA	NA	NA	0
B2	D3	1	G	B2_1G	B	Escape attempt		0	0	0	NA	NA	NA	0
B2	D3	1	G	B2_1G	B	Elimination		1	NA	NA	NA	NA	NA	NA
B2	D3	1	G	B2_1G	B	Other		7	14.999	2.143	1.249	40.502	33.451	0.6
B2	D3	1	G	B2_1G	B	Not visible	With human	10	22.775	2.278	2.91	30.056	41.259	0.9
B2	D3	1	G	B2_1G	B	Not visible	Without human	2	2.743	1.371	0.88	149.402	NA	0.1
B2	D3	1	G	B2_1G	B	Lying down		0	0	0	NA	NA	NA	0
B2	D3	1	G	B2_1G	B	Body contact	Climb on human	1	9.751	9.751	NA	NA	NA	0.4
B2	D3	2	R	B2_2R	B	Contact by pig		4	4.006	1.001	0.409	66.566	16.743	0.2
B2	D3	2	R	B2_2R	B	Contact by human		10	106.263	10.626	4.754	15.72	5.655	4.4
B2	D3	2	R	B2_2R	B	Following		1	1.498	1.498	NA	NA	NA	0.1
B2	D3	2	R	B2_2R	B	Approaching		9	13.503	1.5	0.433	34.411	32.388	0.6
B2	D3	2	R	B2_2R	B	Withdrawing		19	32.019	1.685	0.893	14.084	12.783	1.3
B2	D3	2	R	B2_2R	B	Exploring		15	56.004	3.734	2.543	15.108	13.834	2.3
B2	D3	2	R	B2_2R	B	Immobile	Look elsewhere	21	60.784	2.894	2.182	11.686	9.336	2.5
B2	D3	2	R	B2_2R	B	Immobile	Look at exit door	15	67.048	4.47	4.027	13.765	12.663	2.8
B2	D3	2	R	B2_2R	B	Inactive		0	0	0	NA	NA	NA	0
B2	D3	2	R	B2_2R	B	Look for escape	Climb	2	2.502	1.251	0.348	58.808	NA	0.1
B2	D3	2	R	B2_2R	B	Escape attempt		0	0	0	NA	NA	NA	0
B2	D3	2	R	B2_2R	B	Elimination		0	0	0	NA	NA	NA	0
B2	D3	2	R	B2_2R	B	Other		18	37.259	2.07	1.579	14.251	13.232	1.6
B2	D3	2	R	B2_2R	B	Not visible	Without human	3	8.002	2.667	1.701	42.669	45.833	0.3
B2	D3	2	R	B2_2R	B	Not visible	With human	8	17.758	2.22	1.822	26.6	22.419	0.7
B2	D3	2	R	B2_2R	B	Lying down		0	0	0	NA	NA	NA	0
B2	D3	2	R	B2_2R	B	Body contact		0	0	0	NA	NA	NA	0
B2	D3	3	B	B2_3B	B	Contact by pig		7	11.254	1.608	1.658	37.747	32.667	0.5
B2	D3	3	B	B2_3B	B	Contact by human		10	132.023	13.202	2.933	16.807	2.32	5.5
B2	D3	3	B	B2_3B	B	Following		0	0	0	NA	NA	NA	0
B2	D3	3	B	B2_3B	B	Approaching		8	16.771	2.096	0.744	32.317	21.969	0.7
B2	D3	3	B	B2_3B	B	Withdrawing		21	56.762	2.703	1.631	11.939	10.187	2.4
B2	D3	3	B	B2_3B	B	Exploring		5	14.003	2.801	1.11	31.283	14.236	0.6
B2	D3	3	B	B2_3B	B	Immobile	Look elsewhere	26	140.107	5.389	5.028	6.248	5.967	5.8
B2	D3	3	B	B2_3B	B	Immobile	Look at exit door	2	8.029	4.015	1.398	124.376	NA	0.3
B2	D3	3	B	B2_3B	B	Inactive		0	0	0	NA	NA	NA	0
B2	D3	3	B	B2_3B	B	Look for escape	Climb	3	6.458	2.153	0.606	80.454	73.079	0.3
B2	D3	3	B	B2_3B	B	Escape attempt		0	0	0	NA	NA	NA	0
B2	D3	3	B	B2_3B	B	Elimination		5	NA	NA	NA	69.631	51.565	NA
B2	D3	3	B	B2_3B	B	Other		13	30.52	2.348	1.053	15.516	11.692	1.3
B2	D3	3	B	B2_3B	B	Not visible	With human	5	16.007	3.201	3.169	27.029	21.933	0.7
B2	D3	3	B	B2_3B	B	Lying down		0	0	0	NA	NA	NA	0
B2	D3	3	B	B2_3B	B	Body contact	Climb on human	1	3.752	3.752	NA	NA	NA	0.2
B2	D3	4	G	B2_4G	B	Contact by pig		17	30.785	1.811	1.22	13.998	13.048	1.3
B2	D3	4	G	B2_4G	B	Contact by human		11	135.797	12.345	4.193	14.947	2.739	5.7
B2	D3	4	G	B2_4G	B	Following		0	0	0	NA	NA	NA	0
B2	D3	4	G	B2_4G	B	Approaching		10	20.251	2.025	1.157	29.059	29.558	0.8
B2	D3	4	G	B2_4G	B	Withdrawing		12	26.759	2.23	0.751	22.024	20.521	1.1
B2	D3	4	G	B2_4G	B	Exploring		15	61.239	4.083	2.123	16.661	16.034	2.6
B2	D3	4	G	B2_4G	B	Immobile	Look elsewhere	17	65.058	3.827	3.464	14.03	11.786	2.7
B2	D3	4	G	B2_4G	B	Immobile	Look at exit door	3	6.503	2.168	2.239	90.09	46.371	0.3
B2	D3	4	G	B2_4G	B	Inactive		0	0	0	NA	NA	NA	0
B2	D3	4	G	B2_4G	B	Look for escape	Climb	2	6.5	3.25	2.828	31.279	NA	0.3
B2	D3	4	G	B2_4G	B	Escape attempt		0	0	0	NA	NA	NA	0
B2	D3	4	G	B2_4G	B	Elimination		3	NA	NA	NA	83.084	48.839	NA
B2	D3	4	G	B2_4G	B	Other		10	24.996	2.5	1.105	28.976	20.446	1
B2	D3	4	G	B2_4G	B	Not visible	With human	14	53.31	3.808	2.708	17.112	12.166	2.2
B2	D3	4	G	B2_4G	B	Not visible	Without human	6	13.244	2.207	1.501	32.936	19.774	0.6
B2	D3	4	G	B2_4G	B	Lying down		0	0	0	NA	NA	NA	0
B2	D3	4	G	B2_4G	B	Body contact		0	0	0	NA	NA	NA	0
B2	D3	4	B	B2_4B	B	Contact by pig		12	57.735	4.811	4.45	21.638	15.003	2.4
B2	D3	4	B	B2_4B	B	Contact by human		11	103.512	9.41	4.63	18.198	7.423	4.3
B2	D3	4	B	B2_4B	B	Following		1	1.761	1.761	NA	NA	NA	0.1
B2	D3	4	B	B2_4B	B	Approaching		22	34.233	1.556	0.802	12.598	11.341	1.4
B2	D3	4	B	B2_4B	B	Withdrawing		20	54.284	2.714	1.561	11.288	8.286	2.3
B2	D3	4	B	B2_4B	B	Exploring		20	72.55	3.628	2.26	10.511	7.648	3
B2	D3	4	B	B2_4B	B	Immobile	Look elsewhere	9	22.548	2.505	2.227	27.712	24.63	0.9
B2	D3	4	B	B2_4B	B	Immobile	Look at exit door	3	13.518	4.506	5.634	95.719	127.229	0.6
B2	D3	4	B	B2_4B	B	Inactive		0	0	0	NA	NA	NA	0
B2	D3	4	B	B2_4B	B	Look for escape	Climb	1	3.247	3.247	NA	NA	NA	0.1
B2	D3	4	B	B2_4B	B	Escape attempt		0	0	0	NA	NA	NA	0
B2	D3	4	B	B2_4B	B	Elimination		5	NA	NA	NA	52.928	31.135	NA
B2	D3	4	B	B2_4B	B	Other		7	24.768	3.538	3.265	35.078	28.236	1
B2	D3	4	B	B2_4B	B	Not visible	Without human	3	10.994	3.665	3.463	87.212	4.069	0.5
B2	D3	4	B	B2_4B	B	Not visible	With human	8	15.769	1.971	1.232	29.494	25.715	0.7
B2	D3	4	B	B2_4B	B	Lying down		0	0	0	NA	NA	NA	0
B2	D3	4	B	B2_4B	B	Body contact	Climb on human	2	11.505	5.752	2.495	182.192	NA	0.5
B2	D3	5	R	B2_5R	B	Contact by pig		11	23.76	2.16	2.321	22.474	21.498	1
B2	D3	5	R	B2_5R	B	Contact by human		10	147.72	14.772	0.435	15.224	0.481	6.2
B2	D3	5	R	B2_5R	B	Following		1	1.501	1.501	NA	NA	NA	0.1
B2	D3	5	R	B2_5R	B	Approaching		7	13.258	1.894	0.802	40.084	66.692	0.6
B2	D3	5	R	B2_5R	B	Withdrawing		11	22.263	2.024	0.911	26.328	41.039	0.9
B2	D3	5	R	B2_5R	B	Exploring		22	125.327	5.697	5.856	8.213	7.552	5.2
B2	D3	5	R	B2_5R	B	Immobile	Look elsewhere	17	53.019	3.119	2.278	14.626	12.576	2.2
B2	D3	5	R	B2_5R	B	Immobile	Look at exit door	6	15.016	2.503	1.624	49.4	61.457	0.6
B2	D3	5	R	B2_5R	B	Inactive		0	0	0	NA	NA	NA	0
B2	D3	5	R	B2_5R	B	Look for escape		0	0	0	NA	NA	NA	0
B2	D3	5	R	B2_5R	B	Escape attempt		0	0	0	NA	NA	NA	0
B2	D3	5	R	B2_5R	B	Elimination		2	NA	NA	NA	16.009	NA	NA
B2	D3	5	R	B2_5R	B	Other		9	16.265	1.807	0.737	26.777	30.79	0.7
B2	D3	5	R	B2_5R	B	Not visible	Without human	6	15.734	2.622	2.664	50.548	49.658	0.7
B2	D3	5	R	B2_5R	B	Not visible	With human	6	13.513	2.252	1.427	23.371	12	0.6
B2	D3	5	R	B2_5R	B	Lying down		0	0	0	NA	NA	NA	0
B2	D3	5	R	B2_5R	B	Body contact		0	0	0	NA	NA	NA	0
B2	D3	5	G	B2_5G	B	Contact by pig		11	26.53	2.412	2.955	27.027	34.608	1.1
B2	D3	5	G	B2_5G	B	Contact by human		11	76.769	6.979	5.955	20.676	21.459	3.2
B2	D3	5	G	B2_5G	B	Following		0	0	0	NA	NA	NA	0
B2	D3	5	G	B2_5G	B	Approaching		15	22.26	1.484	0.637	19.234	14.27	0.9
B2	D3	5	G	B2_5G	B	Withdrawing		19	40.996	2.158	0.944	13.474	10.157	1.7
B2	D3	5	G	B2_5G	B	Exploring		9	23.037	2.56	1.136	32.656	27.91	1
B2	D3	5	G	B2_5G	B	Immobile	Look at exit door	21	94.06	4.479	5.604	9.424	10.894	3.9
B2	D3	5	G	B2_5G	B	Immobile	Look elsewhere	11	29.023	2.638	2.698	22.349	18.423	1.2
B2	D3	5	G	B2_5G	B	Inactive		0	0	0	NA	NA	NA	0
B2	D3	5	G	B2_5G	B	Look for escape		0	0	0	NA	NA	NA	0
B2	D3	5	G	B2_5G	B	Escape attempt		0	0	0	NA	NA	NA	0
B2	D3	5	G	B2_5G	B	Elimination		5	NA	NA	NA	57.81	32.076	NA
B2	D3	5	G	B2_5G	B	Other		21	44.211	2.105	1.119	9.749	10.371	1.8
B2	D3	5	G	B2_5G	B	Not visible	With human	7	18.01	2.573	1.44	40.251	40.084	0.8
B2	D3	5	G	B2_5G	B	Not visible	Without human	1	1.261	1.261	NA	NA	NA	0.1
B2	D3	5	G	B2_5G	B	Lying down		0	0	0	NA	NA	NA	0
B2	D3	5	G	B2_5G	B	Body contact		0	0	0	NA	NA	NA	0
B2	D4	1	B	B2_1B	B	Contact by pig		11	146.437	13.312	10.54	14.66	14.625	7
B2	D4	1	B	B2_1B	B	Contact by human		10	140.28	14.028	1.459	16	1.641	6.7
B2	D4	1	B	B2_1B	B	Following		0	0	0	NA	NA	NA	0
B2	D4	1	B	B2_1B	B	Approaching		6	11.489	1.915	1.115	55.059	68.057	0.5
B2	D4	1	B	B2_1B	B	Withdrawing		5	12.72	2.544	0.814	25.221	19.612	0.6
B2	D4	1	B	B2_1B	B	Exploring		9	24.005	2.667	2.107	32.436	32.572	1.1
B2	D4	1	B	B2_1B	B	Immobile	Look elsewhere	2	10.764	5.382	1.945	15.264	NA	0.5
B2	D4	1	B	B2_1B	B	Inactive		0	0	0	NA	NA	NA	0
B2	D4	1	B	B2_1B	B	Look for escape		0	0	0	NA	NA	NA	0
B2	D4	1	B	B2_1B	B	Escape attempt		0	0	0	NA	NA	NA	0
B2	D4	1	B	B2_1B	B	Elimination		0	0	0	NA	NA	NA	0
B2	D4	1	B	B2_1B	B	Other		1	1.749	1.749	NA	NA	NA	0.1
B2	D4	1	B	B2_1B	B	Not visible	With human	9	88.539	9.838	14.99	22.935	24.753	4.2
B2	D4	1	B	B2_1B	B	Not visible	Without human	3	4.252	1.417	1.256	43.043	55.213	0.2
B2	D4	1	B	B2_1B	B	Lying down		0	0	0	NA	NA	NA	0
B2	D4	1	B	B2_1B	B	Body contact	Climb on human	6	56.273	9.379	8.098	31.089	25.154	2.7
B2	D4	2	G	B2_2G	B	Contact by pig		17	119.569	7.033	7.085	11.045	12.392	5.7
B2	D4	2	G	B2_2G	B	Contact by human		11	132.544	12.049	4.935	15.224	5.589	6.3
B2	D4	2	G	B2_2G	B	Following		2	1.251	0.625	0.175	91.843	NA	0.1
B2	D4	2	G	B2_2G	B	Approaching		8	11.241	1.405	0.515	39.327	31.566	0.5
B2	D4	2	G	B2_2G	B	Withdrawing		6	10.996	1.833	0.49	43.897	45.691	0.5
B2	D4	2	G	B2_2G	B	Exploring		13	95.58	7.352	3.926	13.077	19.607	4.6
B2	D4	2	G	B2_2G	B	Immobile	Look elsewhere	7	13.005	1.858	1.01	37.622	69.574	0.6
B2	D4	2	G	B2_2G	B	Immobile	Look at exit door	1	2.006	2.006	NA	NA	NA	0.1
B2	D4	2	G	B2_2G	B	Inactive		0	0	0	NA	NA	NA	0
B2	D4	2	G	B2_2G	B	Look for escape		0	0	0	NA	NA	NA	0
B2	D4	2	G	B2_2G	B	Escape attempt		0	0	0	NA	NA	NA	0
B2	D4	2	G	B2_2G	B	Elimination		1	NA	NA	NA	NA	NA	NA
B2	D4	2	G	B2_2G	B	Other		6	16.252	2.709	1.804	48.992	37.135	0.8
B2	D4	2	G	B2_2G	B	Not visible	Without human	5	8.246	1.649	0.763	43.546	39.732	0.4
B2	D4	2	G	B2_2G	B	Not visible	With human	9	28.793	3.199	1.572	21.426	12.599	1.4
B2	D4	2	G	B2_2G	B	Lying down		0	0	0	NA	NA	NA	0
B2	D4	2	G	B2_2G	B	Body contact	Climb on human	2	6.509	3.255	2.816	89.348	NA	0.3
B2	D4	2	B	B2_2B	B	Contact by pig		15	49.328	3.289	2.918	16.711	18.65	2.3
B2	D4	2	B	B2_2B	B	Contact by human		10	120.598	12.06	4.194	18.298	5.772	5.7
B2	D4	2	B	B2_2B	B	Following		2	4.243	2.122	0.176	148.653	NA	0.2
B2	D4	2	B	B2_2B	B	Approaching		12	21.262	1.772	0.596	23.752	19.608	1
B2	D4	2	B	B2_2B	B	Withdrawing		14	36.261	2.59	0.801	16.866	11.236	1.7
B2	D4	2	B	B2_2B	B	Exploring		13	48.972	3.767	2.317	17.791	13.259	2.3
B2	D4	2	B	B2_2B	B	Immobile	Look elsewhere	15	34.76	2.317	1.83	18.699	17.717	1.7
B2	D4	2	B	B2_2B	B	Immobile	Look at exit door	11	45.284	4.117	3.815	20.697	20.505	2.2
B2	D4	2	B	B2_2B	B	Inactive		0	0	0	NA	NA	NA	0
B2	D4	2	B	B2_2B	B	Look for escape	Climb	1	1.752	1.752	NA	NA	NA	0.1
B2	D4	2	B	B2_2B	B	Escape attempt		0	0	0	NA	NA	NA	0
B2	D4	2	B	B2_2B	B	Elimination		3	NA	NA	NA	26.651	12.56	NA
B2	D4	2	B	B2_2B	B	Other		6	10.23	1.705	0.432	24.581	16.388	0.5
B2	D4	2	B	B2_2B	B	Not visible	With human	15	42.794	2.853	2.644	16.284	17.224	2
B2	D4	2	B	B2_2B	B	Not visible	Without human	4	5.007	1.252	0.457	36.453	46.047	0.2
B2	D4	2	B	B2_2B	B	Lying down		0	0	0	NA	NA	NA	0
B2	D4	2	B	B2_2B	B	Body contact	Standing	1	3.755	3.755	NA	NA	NA	0.2
B2	D4	3	R	B2_3R	B	Contact by pig		1	7.237	7.237	NA	NA	NA	0.3
B2	D4	3	R	B2_3R	B	Contact by human		9	114.172	12.686	2.531	17.321	2.727	5.4
B2	D4	3	R	B2_3R	B	Following		0	0	0	NA	NA	NA	0
B2	D4	3	R	B2_3R	B	Approaching		4	7.509	1.877	0.721	73.408	38.674	0.4
B2	D4	3	R	B2_3R	B	Withdrawing		8	15.254	1.907	0.641	39.505	56.834	0.7
B2	D4	3	R	B2_3R	B	Exploring		14	86.856	6.204	4.098	12.934	9.191	4.1
B2	D4	3	R	B2_3R	B	Immobile	Look elsewhere	23	130.317	5.666	5.529	7.34	6.347	6.2
B2	D4	3	R	B2_3R	B	Immobile	Look at exit door	5	20.208	4.042	3.044	28.407	43.503	1
B2	D4	3	R	B2_3R	B	Inactive		0	0	0	NA	NA	NA	0
B2	D4	3	R	B2_3R	B	Look for escape		0	0	0	NA	NA	NA	0
B2	D4	3	R	B2_3R	B	Escape attempt		0	0	0	NA	NA	NA	0
B2	D4	3	R	B2_3R	B	Elimination		4	NA	NA	NA	44.713	11.661	NA
B2	D4	3	R	B2_3R	B	Other		9	14	1.556	0.998	30.595	27.971	0.7
B2	D4	3	R	B2_3R	B	Not visible	Without human	6	13.77	2.295	0.848	43.592	50.043	0.7
B2	D4	3	R	B2_3R	B	Not visible	With human	3	4.777	1.592	0.517	43.785	51.683	0.2
B2	D4	3	R	B2_3R	B	Lying down		0	0	0	NA	NA	NA	0
B2	D4	3	R	B2_3R	B	Body contact		0	0	0	NA	NA	NA	0
B2	D4	3	G	B2_3G	B	Contact by pig		17	72.322	4.254	6.126	12.497	9.549	3.4
B2	D4	3	G	B2_3G	B	Contact by human		10	137.286	13.729	2.14	16.387	3.123	6.5
B2	D4	3	G	B2_3G	B	Following		3	6.768	2.256	0.748	104.847	22.302	0.3
B2	D4	3	G	B2_3G	B	Approaching		13	23.015	1.77	0.821	21.522	18.634	1.1
B2	D4	3	G	B2_3G	B	Withdrawing		10	27.254	2.725	1.082	29.31	20.817	1.3
B2	D4	3	G	B2_3G	B	Exploring		13	70.505	5.423	4.26	16.643	14.314	3.4
B2	D4	3	G	B2_3G	B	Immobile	Look elsewhere	9	46.799	5.2	4.358	25.619	17.347	2.2
B2	D4	3	G	B2_3G	B	Inactive		0	0	0	NA	NA	NA	0
B2	D4	3	G	B2_3G	B	Look for escape		0	0	0	NA	NA	NA	0
B2	D4	3	G	B2_3G	B	Escape attempt		0	0	0	NA	NA	NA	0
B2	D4	3	G	B2_3G	B	Elimination		3	NA	NA	NA	75.197	64.959	NA
B2	D4	3	G	B2_3G	B	Other		5	10.999	2.2	1.593	28.344	25.135	0.5
B2	D4	3	G	B2_3G	B	Not visible	Without human	4	8.256	2.064	0.428	61.895	6.59	0.4
B2	D4	3	G	B2_3G	B	Not visible	With human	14	33.995	2.428	1.565	15.615	19.759	1.6
B2	D4	3	G	B2_3G	B	Lying down		0	0	0	NA	NA	NA	0
B2	D4	3	G	B2_3G	B	Body contact		0	0	0	NA	NA	NA	0
B2	D4	4	R	B2_4R	B	Contact by pig		0	0	0	NA	NA	NA	0
B2	D4	4	R	B2_4R	B	Contact by human		6	63.005	10.501	6.362	44.352	29.258	3
B2	D4	4	R	B2_4R	B	Following		1	3.002	3.002	NA	NA	NA	0.1
B2	D4	4	R	B2_4R	B	Approaching		8	14.199	1.775	0.536	36.181	38.317	0.7
B2	D4	4	R	B2_4R	B	Withdrawing		21	56.039	2.669	1.338	11.938	10.108	2.7
B2	D4	4	R	B2_4R	B	Exploring		3	5.006	1.669	0.63	120.873	80.334	0.2
B2	D4	4	R	B2_4R	B	Immobile	Look elsewhere	26	80.064	3.079	2.284	8.509	9.802	3.8
B2	D4	4	R	B2_4R	B	Immobile	Look at exit door	22	107.343	4.879	4.294	8.938	8.029	5.1
B2	D4	4	R	B2_4R	B	Inactive		0	0	0	NA	NA	NA	0
B2	D4	4	R	B2_4R	B	Look for escape		0	0	0	NA	NA	NA	0
B2	D4	4	R	B2_4R	B	Escape attempt		0	0	0	NA	NA	NA	0
B2	D4	4	R	B2_4R	B	Elimination		0	0	0	NA	NA	NA	0
B2	D4	4	R	B2_4R	B	Other		15	32.005	2.134	0.996	16.268	17.037	1.5
B2	D4	4	R	B2_4R	B	Not visible	With human	2	2.245	1.123	0.176	58.313	NA	0.1
B2	D4	4	R	B2_4R	B	Lying down		0	0	0	NA	NA	NA	0
B2	D4	4	R	B2_4R	B	Body contact		0	0	0	NA	NA	NA	0
B2	D4	5	B	B2_5B	B	Contact by pig		19	93.061	4.898	6.217	10.679	9.441	4.4
B2	D4	5	B	B2_5B	B	Contact by human		10	141.269	14.127	1.046	15.557	0.344	6.7
B2	D4	5	B	B2_5B	B	Following		2	3.242	1.621	0.53	119.872	NA	0.2
B2	D4	5	B	B2_5B	B	Approaching		7	10	1.429	0.825	48.133	20.138	0.5
B2	D4	5	B	B2_5B	B	Withdrawing		6	8.008	1.335	0.626	54.857	22.498	0.4
B2	D4	5	B	B2_5B	B	Exploring		12	65.032	5.419	5.13	20.842	24.043	3.1
B2	D4	5	B	B2_5B	B	Immobile	Look elsewhere	4	7.005	1.751	1.373	35.119	42.699	0.3
B2	D4	5	B	B2_5B	B	Inactive		0	0	0	NA	NA	NA	0
B2	D4	5	B	B2_5B	B	Look for escape		0	0	0	NA	NA	NA	0
B2	D4	5	B	B2_5B	B	Escape attempt		0	0	0	NA	NA	NA	0
B2	D4	5	B	B2_5B	B	Elimination		1	NA	NA	NA	NA	NA	NA
B2	D4	5	B	B2_5B	B	Other		6	10.266	1.711	1.338	56.457	35.912	0.5
B2	D4	5	B	B2_5B	B	Not visible	With human	17	95.838	5.638	4.392	12.197	12.515	4.6
B2	D4	5	B	B2_5B	B	Not visible	Without human	3	12.489	4.163	4.682	91.476	120.861	0.6
B2	D4	5	B	B2_5B	B	Lying down		0	0	0	NA	NA	NA	0
B2	D4	5	B	B2_5B	B	Body contact	Climb on human	1	7.504	7.504	NA	NA	NA	0.4

## Sheet: Table S4
Table S4. Test transitions and latencies data.
session	pig	batch	pen	group	colour	sow	day	test	n_transitions	lat_contactbypig	lat_approaching
B2_D1_1B	B2_1B	B2	1	1B2	B	BB2	D1	A	94	0	2.75
B2_D1_1G	B2_1G	B2	1	1B2	G	GB2	D1	B	94	0	1.746
B2_D1_1R	B2_1R	B2	1	1B2	R	RB2	D1	B	112	10.26	6.506
B2_D1_2B	B2_2B	B2	2	2B2	B	BB2	D1	A	101	4.749	1.752
B2_D1_2G	B2_2G	B2	2	2B2	G	GB2	D1	A	71	9.255	8.004
B2_D1_2R	B2_2R	B2	2	2B2	R	RB2	D1	B	121	185.435	23.777
B2_D1_3B	B2_3B	B2	3	3B2	B	BB2	D1	B	64	48.794	2.5
B2_D1_3G	B2_3G	B2	3	3B2	G	GB2	D1	A	68	43.543	42.294
B2_D1_3R	B2_3R	B2	3	3B2	R	RB2	D1	A	54	NA	13.766
B2_D1_4B	B2_4B	B2	4	4B2	B	BB2	D1	B	90	0	7.256
B2_D1_4G	B2_4G	B2	4	4B2	G	GB2	D1	B	91	0	2.757
B2_D1_4R	B2_4R	B2	4	4B2	R	RB2	D1	A	78	101.352	23.526
B2_D1_5B	B2_5B	B2	5	5B2	B	BB2	D1	A	64	28.27	8.01
B2_D1_5G	B2_5G	B2	5	5B2	G	GB2	D1	B	107	0	6.515
B2_D1_5R	B2_5R	B2	5	5B2	R	RB2	D1	B	116	0	35.805
B2_D2_1B	B2_1B	B2	1	1B2	B	BB2	D2	B	40	0	3.002
B2_D2_1G	B2_1G	B2	1	1B2	G	GB2	D2	A	70	14.522	12.76
B2_D2_1R	B2_1R	B2	1	1B2	R	RB2	D2	A	81	7.004	4.5
B2_D2_2B	B2_2B	B2	2	2B2	B	BB2	D2	B	102	3.999	1.748
B2_D2_2G	B2_2G	B2	2	2B2	G	GB2	D2	B	80	6.254	2.756
B2_D2_2R	B2_2R	B2	2	2B2	R	RB2	D2	A	72	51.529	0
B2_D2_3B	B2_3B	B2	3	3B2	B	BB2	D2	A	98	49.803	0
B2_D2_3G	B2_3G	B2	3	3B2	G	GB2	D2	B	71	25.49	55.291
B2_D2_3R	B2_3R	B2	3	3B2	R	RB2	D2	B	98	NA	47.046
B2_D2_4B	B2_4B	B2	4	4B2	B	BB2	D2	A	71	6.256	3.5
B2_D2_4G	B2_4G	B2	4	4B2	G	GB2	D2	A	59	5.001	4.251
B2_D2_4R	B2_4R	B2	4	4B2	R	RB2	D2	B	113	55.039	7.495
B2_D2_5B	B2_5B	B2	5	5B2	B	BB2	D2	B	70	49.8	60.81
B2_D2_5G	B2_5G	B2	5	5B2	G	GB2	D2	A	107	0	14.764
B2_D2_5R	B2_5R	B2	5	5B2	R	RB2	D2	A	113	138.146	0
B3_D1_1B	B3_1B	B3	1	1B3	B	BB3	D1	A	45	0	76.839
B3_D1_1G	B3_1G	B3	1	1B3	G	GB3	D1	A	61	2.753	1.252
B3_D1_1R	B3_1R	B3	1	1B3	R	RB3	D1	B	35	0	33.801
B3_D1_2B	B3_2B	B3	2	2B3	B	BB3	D1	A	35	48.048	1.248
B3_D1_2G	B3_2G	B3	2	2B3	G	GB3	D1	B	163	0	11.508
B3_D1_2R	B3_2R	B3	2	2B3	R	RB3	D1	B	98	14.76	54.807
B3_D1_3B	B3_3B	B3	3	3B3	B	BB3	D1	A	20	0	2.262
B3_D1_3G	B3_3G	B3	3	3B3	G	GB3	D1	B	88	14.505	59.313
B3_D1_3R	B3_3R	B3	3	3B3	R	RB3	D1	B	80	15.015	63.065
B3_D1_4B	B3_4B	B3	4	4B3	B	BB3	D1	A	58	6.766	126.625
B3_D1_4G	B3_4G	B3	4	4B3	G	GB3	D1	A	83	12.254	0
B3_D1_4R	B3_4R	B3	4	4B3	R	RB3	D1	B	58	3.504	0
B3_D1_5B	B3_5B	B3	5	5B3	B	BB3	D1	A	59	4.248	0.501
B3_D1_5G	B3_5G	B3	5	5B3	G	GB3	D1	A	57	263.008	10.76
B3_D1_5R	B3_5R	B3	5	5B3	R	RB3	D1	B	69	0	1
B3_D2_1B	B3_1B	B3	1	1B3	B	BB3	D2	B	37	0	1.998
B3_D2_1G	B3_1G	B3	1	1B3	G	GB3	D2	B	83	0	1.504
B3_D2_1R	B3_1R	B3	1	1B3	R	RB3	D2	A	50	3.751	1.504
B3_D2_2B	B3_2B	B3	2	2B3	B	BB3	D2	B	60	10.258	3.248
B3_D2_2G	B3_2G	B3	2	2B3	G	GB3	D2	A	109	0.998	34.275
B3_D2_2R	B3_2R	B3	2	2B3	R	RB3	D2	A	120	0	12.015
B3_D2_3B	B3_3B	B3	3	3B3	B	BB3	D2	B	39	0	10.517
B3_D2_3G	B3_3G	B3	3	3B3	G	GB3	D2	A	99	6.002	3.751
B3_D2_3R	B3_3R	B3	3	3B3	R	RB3	D2	A	65	63.316	61.8
B3_D2_4B	B3_4B	B3	4	4B3	B	BB3	D2	B	120	0	26.77
B3_D2_4G	B3_4G	B3	4	4B3	G	GB3	D2	B	94	13.507	8.527
B3_D2_4R	B3_4R	B3	4	4B3	R	RB3	D2	A	58	5.002	222.212
B3_D2_5B	B3_5B	B3	5	5B3	B	BB3	D2	B	50	0	1.751
B3_D2_5G	B3_5G	B3	5	5B3	G	GB3	D2	B	94	177.672	32.025
B3_D2_5R	B3_5R	B3	5	5B3	R	RB3	D2	A	84	0	0.753

## Sheet: Table S5
Table S5. Test vocalisations data.
batch	day	pen	colour	pig	test	behaviour	total_no	total_dur	mean_dur	sd_dur	int_mean	int_sd	percentage
B2	D1	1	R	B2_1R	B	Low-pitched vocalisation	13	NA	NA	NA	12.999	8.269	NA
B2	D1	1	R	B2_1R	B	High-pitched vocalisation	0	NA	NA	NA	NA	NA	NA
B2	D1	1	G	B2_1G	B	Low-pitched vocalisation	16	NA	NA	NA	14.318	36.304	NA
B2	D1	1	G	B2_1G	B	High-pitched vocalisation	0	NA	NA	NA	NA	NA	NA
B2	D1	1	B	B2_1B	A	Low-pitched vocalisation	30	NA	NA	NA	8.448	14.056	NA
B2	D1	1	B	B2_1B	A	High-pitched vocalisation	0	NA	NA	NA	NA	NA	NA
B2	D1	2	R	B2_2R	B	Low-pitched vocalisation	167	NA	NA	NA	1.74	1.777	NA
B2	D1	2	R	B2_2R	B	High-pitched vocalisation	84	NA	NA	NA	3.336	6.077	NA
B2	D1	2	G	B2_2G	A	Low-pitched vocalisation	0	NA	NA	NA	NA	NA	NA
B2	D1	2	G	B2_2G	A	High-pitched vocalisation	0	NA	NA	NA	NA	NA	NA
B2	D1	2	B	B2_2B	A	Low-pitched vocalisation	129	NA	NA	NA	2.305	2.887	NA
B2	D1	2	B	B2_2B	A	High-pitched vocalisation	152	NA	NA	NA	1.981	2.905	NA
B2	D1	3	R	B2_3R	A	Low-pitched vocalisation	56	NA	NA	NA	5.419	6.405	NA
B2	D1	3	R	B2_3R	A	High-pitched vocalisation	16	NA	NA	NA	18.667	46.083	NA
B2	D1	3	G	B2_3G	A	Low-pitched vocalisation	13	NA	NA	NA	23.341	34.295	NA
B2	D1	3	G	B2_3G	A	High-pitched vocalisation	0	NA	NA	NA	NA	NA	NA
B2	D1	3	B	B2_3B	B	Low-pitched vocalisation	52	NA	NA	NA	3.346	3.055	NA
B2	D1	3	B	B2_3B	B	High-pitched vocalisation	64	NA	NA	NA	2.82	2.95	NA
B2	D1	4	R	B2_4R	A	Low-pitched vocalisation	27	NA	NA	NA	11.308	6.1	NA
B2	D1	4	R	B2_4R	A	High-pitched vocalisation	0	NA	NA	NA	NA	NA	NA
B2	D1	4	G	B2_4G	B	Low-pitched vocalisation	160	NA	NA	NA	1.852	2.412	NA
B2	D1	4	G	B2_4G	B	High-pitched vocalisation	106	NA	NA	NA	1.661	3.063	NA
B2	D1	4	B	B2_4B	B	Low-pitched vocalisation	55	NA	NA	NA	5.375	4.932	NA
B2	D1	4	B	B2_4B	B	High-pitched vocalisation	5	NA	NA	NA	68.704	87.639	NA
B2	D1	5	R	B2_5R	B	Low-pitched vocalisation	139	NA	NA	NA	2.16	2.204	NA
B2	D1	5	R	B2_5R	B	High-pitched vocalisation	91	NA	NA	NA	2.761	4.758	NA
B2	D1	5	G	B2_5G	B	Low-pitched vocalisation	11	NA	NA	NA	24.853	16.438	NA
B2	D1	5	G	B2_5G	B	High-pitched vocalisation	0	NA	NA	NA	NA	NA	NA
B2	D1	5	B	B2_5B	A	Low-pitched vocalisation	1	NA	NA	NA	NA	NA	NA
B2	D1	5	B	B2_5B	A	High-pitched vocalisation	0	NA	NA	NA	NA	NA	NA
B2	D2	1	R	B2_1R	A	Low-pitched vocalisation	21	NA	NA	NA	11.95	12.861	NA
B2	D2	1	R	B2_1R	A	High-pitched vocalisation	0	NA	NA	NA	NA	NA	NA
B2	D2	1	G	B2_1G	A	Low-pitched vocalisation	2	NA	NA	NA	128.746	NA	NA
B2	D2	1	G	B2_1G	A	High-pitched vocalisation	0	NA	NA	NA	NA	NA	NA
B2	D2	1	B	B2_1B	B	Low-pitched vocalisation	35	NA	NA	NA	8.462	10.495	NA
B2	D2	1	B	B2_1B	B	High-pitched vocalisation	0	NA	NA	NA	NA	NA	NA
B2	D2	2	R	B2_2R	A	Low-pitched vocalisation	104	NA	NA	NA	1.637	1.75	NA
B2	D2	2	R	B2_2R	A	High-pitched vocalisation	45	NA	NA	NA	3.497	3.848	NA
B2	D2	2	G	B2_2G	B	Low-pitched vocalisation	12	NA	NA	NA	16.545	17.112	NA
B2	D2	2	G	B2_2G	B	High-pitched vocalisation	0	NA	NA	NA	NA	NA	NA
B2	D2	2	B	B2_2B	B	Low-pitched vocalisation	120	NA	NA	NA	2.458	2.55	NA
B2	D2	2	B	B2_2B	B	High-pitched vocalisation	220	NA	NA	NA	1.369	1.471	NA
B2	D2	3	R	B2_3R	B	Low-pitched vocalisation	66	NA	NA	NA	4.454	5.071	NA
B2	D2	3	R	B2_3R	B	High-pitched vocalisation	47	NA	NA	NA	6.055	12.213	NA
B2	D2	3	G	B2_3G	B	Low-pitched vocalisation	29	NA	NA	NA	8.413	7.287	NA
B2	D2	3	G	B2_3G	B	High-pitched vocalisation	0	NA	NA	NA	NA	NA	NA
B2	D2	3	B	B2_3B	A	Low-pitched vocalisation	82	NA	NA	NA	3.253	3.681	NA
B2	D2	3	B	B2_3B	A	High-pitched vocalisation	50	NA	NA	NA	4.97	10.09	NA
B2	D2	4	R	B2_4R	B	Low-pitched vocalisation	30	NA	NA	NA	9.681	5.326	NA
B2	D2	4	R	B2_4R	B	High-pitched vocalisation	0	NA	NA	NA	NA	NA	NA
B2	D2	4	G	B2_4G	A	Low-pitched vocalisation	7	NA	NA	NA	27.084	37.788	NA
B2	D2	4	G	B2_4G	A	High-pitched vocalisation	0	NA	NA	NA	NA	NA	NA
B2	D2	4	B	B2_4B	A	Low-pitched vocalisation	31	NA	NA	NA	9.8	10.727	NA
B2	D2	4	B	B2_4B	A	High-pitched vocalisation	2	NA	NA	NA	1	NA	NA
B2	D2	5	R	B2_5R	A	Low-pitched vocalisation	81	NA	NA	NA	3.544	3.277	NA
B2	D2	5	R	B2_5R	A	High-pitched vocalisation	18	NA	NA	NA	10.294	18.15	NA
B2	D2	5	G	B2_5G	A	Low-pitched vocalisation	0	NA	NA	NA	NA	NA	NA
B2	D2	5	G	B2_5G	A	High-pitched vocalisation	0	NA	NA	NA	NA	NA	NA
B2	D2	5	B	B2_5B	B	Low-pitched vocalisation	1	NA	NA	NA	NA	NA	NA
B2	D2	5	B	B2_5B	B	High-pitched vocalisation	0	NA	NA	NA	NA	NA	NA
B3	D1	1	R	B3_1R	B	Low-pitched vocalisation	21	NA	NA	NA	13.502	17.546	NA
B3	D1	1	R	B3_1R	B	High-pitched vocalisation	0	NA	NA	NA	NA	NA	NA
B3	D1	1	G	B3_1G	A	Low-pitched vocalisation	71	NA	NA	NA	4.204	6.648	NA
B3	D1	1	G	B3_1G	A	High-pitched vocalisation	3	NA	NA	NA	121.501	70.007	NA
B3	D1	1	B	B3_1B	A	Low-pitched vocalisation	7	NA	NA	NA	44.667	55.836	NA
B3	D1	1	B	B3_1B	A	High-pitched vocalisation	0	NA	NA	NA	NA	NA	NA
B3	D1	2	R	B3_2R	B	Low-pitched vocalisation	144	NA	NA	NA	1.614	2.296	NA
B3	D1	2	R	B3_2R	B	High-pitched vocalisation	131	NA	NA	NA	2.25	6.661	NA
B3	D1	2	G	B3_2G	B	Low-pitched vocalisation	16	NA	NA	NA	19.467	53.724	NA
B3	D1	2	G	B3_2G	B	High-pitched vocalisation	6	NA	NA	NA	5.149	6.812	NA
B3	D1	2	B	B3_2B	A	Low-pitched vocalisation	8	NA	NA	NA	42.359	67.936	NA
B3	D1	2	B	B3_2B	A	High-pitched vocalisation	3	NA	NA	NA	135.124	47.199	NA
B3	D1	3	R	B3_3R	B	Low-pitched vocalisation	15	NA	NA	NA	21.25	41.39	NA
B3	D1	3	R	B3_3R	B	High-pitched vocalisation	1	NA	NA	NA	NA	NA	NA
B3	D1	3	G	B3_3G	B	Low-pitched vocalisation	26	NA	NA	NA	10.97	13.674	NA
B3	D1	3	G	B3_3G	B	High-pitched vocalisation	2	NA	NA	NA	67.247	NA	NA
B3	D1	3	B	B3_3B	A	Low-pitched vocalisation	2	NA	NA	NA	84.256	NA	NA
B3	D1	3	B	B3_3B	A	High-pitched vocalisation	0	NA	NA	NA	NA	NA	NA
B3	D1	4	R	B3_4R	B	Low-pitched vocalisation	1	NA	NA	NA	NA	NA	NA
B3	D1	4	R	B3_4R	B	High-pitched vocalisation	4	NA	NA	NA	29.113	48.051	NA
B3	D1	4	G	B3_4G	A	Low-pitched vocalisation	134	NA	NA	NA	2.203	3.341	NA
B3	D1	4	G	B3_4G	A	High-pitched vocalisation	5	NA	NA	NA	36.376	68.107	NA
B3	D1	4	B	B3_4B	A	Low-pitched vocalisation	26	NA	NA	NA	11.72	17.08	NA
B3	D1	4	B	B3_4B	A	High-pitched vocalisation	2	NA	NA	NA	5	NA	NA
B3	D1	5	R	B3_5R	B	Low-pitched vocalisation	24	NA	NA	NA	10.084	20.001	NA
B3	D1	5	R	B3_5R	B	High-pitched vocalisation	27	NA	NA	NA	5.391	11.703	NA
B3	D1	5	G	B3_5G	A	Low-pitched vocalisation	39	NA	NA	NA	7.618	10.894	NA
B3	D1	5	G	B3_5G	A	High-pitched vocalisation	3	NA	NA	NA	17.876	17.499	NA
B3	D1	5	B	B3_5B	A	Low-pitched vocalisation	7	NA	NA	NA	48.084	63.199	NA
B3	D1	5	B	B3_5B	A	High-pitched vocalisation	0	NA	NA	NA	NA	NA	NA
B3	D2	1	R	B3_1R	A	Low-pitched vocalisation	43	NA	NA	NA	7.033	4.09	NA
B3	D2	1	R	B3_1R	A	High-pitched vocalisation	0	NA	NA	NA	NA	NA	NA
B3	D2	1	G	B3_1G	B	Low-pitched vocalisation	76	NA	NA	NA	3.957	4.565	NA
B3	D2	1	G	B3_1G	B	High-pitched vocalisation	0	NA	NA	NA	NA	NA	NA
B3	D2	1	B	B3_1B	B	Low-pitched vocalisation	27	NA	NA	NA	10.933	11.494	NA
B3	D2	1	B	B3_1B	B	High-pitched vocalisation	0	NA	NA	NA	NA	NA	NA
B3	D2	2	R	B3_2R	A	Low-pitched vocalisation	136	NA	NA	NA	2.137	2.781	NA
B3	D2	2	R	B3_2R	A	High-pitched vocalisation	145	NA	NA	NA	2.073	3.864	NA
B3	D2	2	G	B3_2G	A	Low-pitched vocalisation	15	NA	NA	NA	19.717	20.765	NA
B3	D2	2	G	B3_2G	A	High-pitched vocalisation	0	NA	NA	NA	NA	NA	NA
B3	D2	2	B	B3_2B	B	Low-pitched vocalisation	11	NA	NA	NA	27.833	28.61	NA
B3	D2	2	B	B3_2B	B	High-pitched vocalisation	0	NA	NA	NA	NA	NA	NA
B3	D2	3	R	B3_3R	A	Low-pitched vocalisation	0	NA	NA	NA	NA	NA	NA
B3	D2	3	R	B3_3R	A	High-pitched vocalisation	0	NA	NA	NA	NA	NA	NA
B3	D2	3	G	B3_3G	A	Low-pitched vocalisation	98	NA	NA	NA	3.044	2.739	NA
B3	D2	3	G	B3_3G	A	High-pitched vocalisation	7	NA	NA	NA	7.041	13.513	NA
B3	D2	3	B	B3_3B	B	Low-pitched vocalisation	2	NA	NA	NA	0.251	NA	NA
B3	D2	3	B	B3_3B	B	High-pitched vocalisation	0	NA	NA	NA	NA	NA	NA
B3	D2	4	R	B3_4R	A	Low-pitched vocalisation	12	NA	NA	NA	6.818	9.892	NA
B3	D2	4	R	B3_4R	A	High-pitched vocalisation	0	NA	NA	NA	NA	NA	NA
B3	D2	4	G	B3_4G	B	Low-pitched vocalisation	159	NA	NA	NA	1.88	1.93	NA
B3	D2	4	G	B3_4G	B	High-pitched vocalisation	9	NA	NA	NA	28	57.338	NA
B3	D2	4	B	B3_4B	B	Low-pitched vocalisation	107	NA	NA	NA	2.805	3.042	NA
B3	D2	4	B	B3_4B	B	High-pitched vocalisation	94	NA	NA	NA	3.143	4.865	NA
B3	D2	5	R	B3_5R	A	Low-pitched vocalisation	13	NA	NA	NA	12.998	35.72	NA
B3	D2	5	R	B3_5R	A	High-pitched vocalisation	10	NA	NA	NA	12.488	13.21	NA
B3	D2	5	G	B3_5G	B	Low-pitched vocalisation	98	NA	NA	NA	3.059	3.724	NA
B3	D2	5	G	B3_5G	B	High-pitched vocalisation	54	NA	NA	NA	5.264	10.131	NA
B3	D2	5	B	B3_5B	B	Low-pitched vocalisation	2	NA	NA	NA	43.796	NA	NA
B3	D2	5	B	B3_5B	B	High-pitched vocalisation	0	NA	NA	NA	NA	NA	NA

## Sheet: Table S6
Table S6. Test tail posture and movement data.
batch	day	pen	colour	pig	test	behaviour	modifier	total_no	total_dur	mean_dur	sd_dur	int_mean	int_sd	percentage
B2	D1	1	R	B2_1R	B	Hanging tail		3	3.25	1.083	0.146	75.951	106.355	0.1
B2	D1	1	R	B2_1R	B	Curled tail		3	295.999	98.666	45.94	2	1.412	6.7
B2	D1	1	R	B2_1R	B	Tucked tail		1	0.745	0.745	NA	NA	NA	0
B2	D1	1	R	B2_1R	B	Wagging		0	0	0	NA	-	-	0
B2	D1	1	R	B2_1R	B	Tail not visible		0	0	0	NA	-	-	0
B2	D1	1	G	B2_1G	B	Hanging tail		3	3.5	1.167	0.72	73.576	95.566	0.1
B2	D1	1	G	B2_1G	B	Curled tail		7	284.146	40.592	37.272	2.642	2.432	6.5
B2	D1	1	G	B2_1G	B	Tucked tail		0	0	0	NA	-	-	0
B2	D1	1	G	B2_1G	B	Wagging		0	0	0	NA	-	-	0
B2	D1	1	G	B2_1G	B	Tail not visible		5	12.34	2.468	2.577	41.174	17.086	0.3
B2	D1	1	B	B2_1B	A	Hanging tail		3	14.747	4.916	5.703	34.668	2.003	0.3
B2	D1	1	B	B2_1B	A	Curled tail		9	277.912	30.879	19.872	2.761	3.853	6.3
B2	D1	1	B	B2_1B	A	Tucked tail		0	0	0	NA	-	-	0
B2	D1	1	B	B2_1B	A	Wagging		0	0	0	NA	-	-	0
B2	D1	1	B	B2_1B	A	Tail not visible		4	7.326	1.832	1.947	60.099	17.162	0.2
B2	D1	2	R	B2_2R	B	Hanging tail		11	48.285	4.39	4.2	4.331	3.378	1.1
B2	D1	2	R	B2_2R	B	Curled tail		3	205.404	68.468	66.484	1.502	0.703	4.7
B2	D1	2	R	B2_2R	B	Tucked tail		2	14.532	7.266	2.833	28.024	NA	0.3
B2	D1	2	R	B2_2R	B	Wagging		8	20.002	2.5	1.363	7.903	5.884	0.5
B2	D1	2	R	B2_2R	B	Tail not visible		3	11.751	3.917	4.216	55.431	67.787	0.3
B2	D1	2	G	B2_2G	A	Hanging tail		0	0	0	NA	-	-	0
B2	D1	2	G	B2_2G	A	Curled tail		4	291.739	72.935	78.878	2.754	2.295	6.6
B2	D1	2	G	B2_2G	A	Tucked tail		0	0	0	NA	-	-	0
B2	D1	2	G	B2_2G	A	Wagging		0	0	0	NA	-	-	0
B2	D1	2	G	B2_2G	A	Tail not visible		3	8.255	2.752	2.295	103.741	118.398	0.2
B2	D1	2	B	B2_2B	A	Hanging tail		0	0	0	NA	-	-	0
B2	D1	2	B	B2_2B	A	Curled tail		2	295.247	147.624	65.234	4.753	NA	6.7
B2	D1	2	B	B2_2B	A	Tucked tail		0	0	0	NA	-	-	0
B2	D1	2	B	B2_2B	A	Wagging		0	0	0	NA	-	-	0
B2	D1	2	B	B2_2B	A	Tail not visible		1	4.751	4.751	NA	NA	NA	0.1
B2	D1	3	R	B2_3R	A	Hanging tail		0	0	0	NA	-	-	0
B2	D1	3	R	B2_3R	A	Curled tail		3	294.746	98.249	163.029	2.627	1.946	6.7
B2	D1	3	R	B2_3R	A	Tucked tail		0	0	0	NA	-	-	0
B2	D1	3	R	B2_3R	A	Wagging		2	5.25	2.625	1.946	3.499	NA	0.1
B2	D1	3	R	B2_3R	A	Tail not visible		0	0	0	NA	-	-	0
B2	D1	3	G	B2_3G	A	Hanging tail		0	0	0	NA	-	-	0
B2	D1	3	G	B2_3G	A	Curled tail		2	295.499	147.75	98.549	4.501	NA	6.7
B2	D1	3	G	B2_3G	A	Tucked tail		0	0	0	NA	-	-	0
B2	D1	3	G	B2_3G	A	Wagging		0	0	0	NA	-	-	0
B2	D1	3	G	B2_3G	A	Tail not visible		1	4.499	4.499	NA	NA	NA	0.1
B2	D1	3	G	B2_3B	B	Hanging tail		0	0	0	NA	-	-	0
B2	D1	3	G	B2_3B	B	Curled tail		5	159.481	31.896	22.781	5.442	6.846	3.6
B2	D1	3	G	B2_3B	B	Tucked tail		0	0	0	NA	-	-	0
B2	D1	3	G	B2_3B	B	Wagging		0	0	0	NA	-	-	0
B2	D1	3	G	B2_3B	B	Tail not visible		5	30.953	6.191	6.162	25.56	20.596	0.7
B2	D1	4	R	B2_4R	A	Hanging tail		0	0	0	NA	-	-	0
B2	D1	4	R	B2_4R	A	Curled tail		1	300	300	NA	NA	NA	6.8
B2	D1	4	R	B2_4R	A	Tucked tail		0	0	0	NA	-	-	0
B2	D1	4	R	B2_4R	A	Wagging		0	0	0	NA	-	-	0
B2	D1	4	R	B2_4R	A	Tail not visible		0	0	0	NA	-	-	0
B2	D1	4	G	B2_4G	B	Hanging tail		1	2.252	2.252	NA	NA	NA	0.1
B2	D1	4	G	B2_4G	B	Curled tail		10	280.752	28.075	49.093	2.139	2.732	6.4
B2	D1	4	G	B2_4G	B	Tucked tail		0	0	0	NA	-	-	0
B2	D1	4	G	B2_4G	B	Wagging		2	1.48	0.74	0.011	13.033	NA	0
B2	D1	4	G	B2_4G	B	Tail not visible		6	15.498	2.583	3.304	18.805	25.032	0.4
B2	D1	4	B	B2_4B	B	Hanging tail		1	1.247	1.247	NA	NA	NA	0
B2	D1	4	B	B2_4B	B	Curled tail		6	282.474	47.079	73.739	3.505	2.432	6.4
B2	D1	4	B	B2_4B	B	Tucked tail		0	0	0	NA	-	-	0
B2	D1	4	B	B2_4B	B	Wagging		0	0	0	NA	-	-	0
B2	D1	4	B	B2_4B	B	Tail not visible		5	16.27	3.254	2.763	16.202	13.329	0.4
B2	D1	5	R	B2_5R	B	Hanging tail		0	0	0	NA	-	-	0
B2	D1	5	R	B2_5R	B	Curled tail		5	291.738	58.348	68.821	2.066	1.417	6.6
B2	D1	5	R	B2_5R	B	Tucked tail		0	0	0	NA	-	-	0
B2	D1	5	R	B2_5R	B	Wagging		2	3.247	1.623	0.883	5.257	NA	0.1
B2	D1	5	R	B2_5R	B	Tail not visible		2	5.007	2.504	2.115	12.5	NA	0.1
B2	D1	5	G	B2_5G	B	Hanging tail		1	0.495	0.495	NA	NA	NA	0
B2	D1	5	G	B2_5G	B	Curled tail		6	292.509	48.752	55.37	1.498	0.684	6.7
B2	D1	5	G	B2_5G	B	Tucked tail		0	0	0	NA	-	-	0
B2	D1	5	G	B2_5G	B	Wagging		1	1.5	1.5	NA	NA	NA	0
B2	D1	5	G	B2_5G	B	Tail not visible		3	5.486	1.829	0.519	18.539	25.853	0.1
B2	D1	5	B	B2_5B	A	Hanging tail		2	4.773	2.386	1.232	2.251	NA	0.1
B2	D1	5	B	B2_5B	A	Curled tail		12	271.222	22.602	24.376	2.616	2.086	6.2
B2	D1	5	B	B2_5B	A	Tucked tail		0	0	0	NA	-	-	0
B2	D1	5	B	B2_5B	A	Wagging		10	21.732	2.173	1.568	29.007	27.766	0.5
B2	D1	5	B	B2_5B	A	Tail not visible		1	2.249	2.249	NA	NA	NA	0.1
B2	D2	1	R	B2_1R	A	Hanging tail		1	34.738	34.738	NA	NA	NA	0.8
B2	D2	1	R	B2_1R	A	Curled tail		8	252.503	31.563	30.627	1.823	1.129	5.8
B2	D2	1	R	B2_1R	A	Tucked tail		0	0	0	NA	-	-	0
B2	D2	1	R	B2_1R	A	Wagging		7	12.744	1.821	1.129	16.685	15.819	0.3
B2	D2	1	R	B2_1R	A	Tail not visible		0	0	0	NA	-	-	0
B2	D2	1	G	B2_1G	A	Hanging tail		1	11.746	11.746	NA	NA	NA	0.3
B2	D2	1	G	B2_1G	A	Curled tail		5	280.49	56.098	54.602	4.877	4.907	6.5
B2	D2	1	G	B2_1G	A	Tucked tail		0	0	0	NA	-	-	0
B2	D2	1	G	B2_1G	A	Wagging		0	0	0	NA	-	-	0
B2	D2	1	G	B2_1G	A	Tail not visible		3	7.756	2.585	2.156	143.373	48.969	0.2
B2	D2	1	B	B2_1B	B	Hanging tail		0	0	0	NA	-	-	0
B2	D2	1	B	B2_1B	B	Curled tail		4	294.242	73.56	74.996	1.919	0.147	6.8
B2	D2	1	B	B2_1B	B	Tucked tail		0	0	0	NA	-	-	0
B2	D2	1	B	B2_1B	B	Wagging		1	1.999	1.999	NA	NA	NA	0
B2	D2	1	B	B2_1B	B	Tail not visible		2	3.753	1.877	0.182	8.25	NA	0.1
B2	D2	2	R	B2_2R	A	Hanging tail		2	3.477	1.739	0.344	94.348	NA	0.1
B2	D2	2	R	B2_2R	A	Curled tail		6	159.171	26.529	21.274	1.8	0.693	3.7
B2	D2	2	R	B2_2R	A	Tucked tail		0	0	0	NA	-	-	0
B2	D2	2	R	B2_2R	A	Wagging		3	4	1.333	0.803	39.543	28.665	0.1
B2	D2	2	R	B2_2R	A	Tail not visible		2	3.492	1.746	0.351	0.751	NA	0.1
B2	D2	2	G	B2_2G	B	Hanging tail		0	0	0	NA	-	-	0
B2	D2	2	G	B2_2G	B	Curled tail		6	293.99	48.998	30.713	1.202	1.111	6.8
B2	D2	2	G	B2_2G	B	Tucked tail		0	0	0	NA	-	-	0
B2	D2	2	G	B2_2G	B	Wagging		0	0	0	NA	-	-	0
B2	D2	2	G	B2_2G	B	Tail not visible		5	6	1.2	1.111	58.077	27.533	0.1
B2	D2	2	B	B2_2B	B	Hanging tail		0	0	0	NA	-	-	0
B2	D2	2	B	B2_2B	B	Curled tail		2	299.499	149.749	35.888	0.501	NA	6.9
B2	D2	2	B	B2_2B	B	Tucked tail		0	0	0	NA	-	-	0
B2	D2	2	B	B2_2B	B	Wagging		0	0	0	NA	-	-	0
B2	D2	2	B	B2_2B	B	Tail not visible		1	0.499	0.499	NA	NA	NA	0
B2	D2	3	R	B2_3R	B	Hanging tail		0	0	0	NA	-	-	0
B2	D2	3	R	B2_3R	B	Curled tail		4	296.752	74.188	94.595	1.083	0.52	6.8
B2	D2	3	R	B2_3R	B	Tucked tail		0	0	0	NA	-	-	0
B2	D2	3	R	B2_3R	B	Wagging		0	0	0	NA	-	-	0
B2	D2	3	R	B2_3R	B	Tail not visible		3	3.242	1.081	0.52	6.512	7.06	0.1
B2	D2	3	G	B2_3G	B	Hanging tail		0	0	0	NA	-	-	0
B2	D2	3	G	B2_3G	B	Curled tail		5	282.012	56.402	64.777	4.497	6.857	6.5
B2	D2	3	G	B2_3G	B	Tucked tail		0	0	0	NA	-	-	0
B2	D2	3	G	B2_3G	B	Wagging		0	0	0	NA	-	-	0
B2	D2	3	G	B2_3G	B	Tail not visible		4	17.98	4.495	6.857	90.337	63.652	0.4
B2	D2	3	G	B2_3B	A	Hanging tail		0	0	0	NA	-	-	0
B2	D2	3	G	B2_3B	A	Curled tail		3	262.263	87.421	83.008	2.001	1.768	6
B2	D2	3	G	B2_3B	A	Tucked tail		0	0	0	NA	-	-	0
B2	D2	3	G	B2_3B	A	Wagging		0	0	0	NA	-	-	0
B2	D2	3	G	B2_3B	A	Tail not visible		2	3.999	2	1.768	25.248	NA	0.1
B2	D2	4	R	B2_4R	B	Hanging tail		0	0	0	NA	-	-	0
B2	D2	4	R	B2_4R	B	Curled tail		4	291.979	72.995	63.712	2.674	2.928	6.7
B2	D2	4	R	B2_4R	B	Tucked tail		0	0	0	NA	-	-	0
B2	D2	4	R	B2_4R	B	Wagging		0	0	0	NA	-	-	0
B2	D2	4	R	B2_4R	B	Tail not visible		3	8.015	2.672	2.928	84.097	94.264	0.2
B2	D2	4	G	B2_4G	A	Hanging tail		2	7.75	3.875	3.363	34.792	NA	0.2
B2	D2	4	G	B2_4G	A	Curled tail		9	256.465	28.496	18.279	5.442	8.982	5.9
B2	D2	4	G	B2_4G	A	Tucked tail		0	0	0	NA	-	-	0
B2	D2	4	G	B2_4G	A	Wagging		0	0	0	NA	-	-	0
B2	D2	4	G	B2_4G	A	Tail not visible		6	35.769	5.962	10.459	44.239	45.848	0.8
B2	D2	4	B	B2_4B	A	Hanging tail		1	1.248	1.248	NA	NA	NA	0
B2	D2	4	B	B2_4B	A	Curled tail		4	295.499	73.875	72.92	1.5	0.66	6.8
B2	D2	4	B	B2_4B	A	Tucked tail		0	0	0	NA	-	-	0
B2	D2	4	B	B2_4B	A	Wagging		0	0	0	NA	-	-	0
B2	D2	4	B	B2_4B	A	Tail not visible		2	3.247	1.623	0.882	177.751	NA	0.1
B2	D2	5	R	B2_5R	A	Hanging tail		0	0	0	NA	-	-	0
B2	D2	5	R	B2_5R	A	Curled tail		3	295.5	98.5	64.967	2.25	0.358	6.8
B2	D2	5	R	B2_5R	A	Tucked tail		0	0	0	NA	-	-	0
B2	D2	5	R	B2_5R	A	Wagging		1	2.501	2.501	NA	NA	NA	0.1
B2	D2	5	R	B2_5R	A	Tail not visible		1	1.995	1.995	NA	NA	NA	0
B2	D2	5	G	B2_5G	A	Hanging tail		0	0	0	NA	-	-	0
B2	D2	5	G	B2_5G	A	Curled tail		1	300	300	NA	NA	NA	6.9
B2	D2	5	G	B2_5G	A	Tucked tail		0	0	0	NA	-	-	0
B2	D2	5	G	B2_5G	A	Wagging		0	0	0	NA	-	-	0
B2	D2	5	G	B2_5G	A	Tail not visible		0	0	0	NA	-	-	0
B2	D2	5	B	B2_5B	B	Hanging tail		2	7.243	3.621	2.299	13.787	NA	0.2
B2	D2	5	B	B2_5B	B	Curled tail		13	277.739	21.365	28.165	1.855	1.387	6.4
B2	D2	5	B	B2_5B	B	Tucked tail		0	0	0	NA	-	-	0
B2	D2	5	B	B2_5B	B	Wagging		10	14.994	1.499	0.964	12.626	13.896	0.3
B2	D2	5	B	B2_5B	B	Tail not visible		0	0	0	NA	-	-	0
B3	D1	1	R	B3_1R	B	Hanging tail		0	0	0	NA	-	-	0
B3	D1	1	R	B3_1R	B	Curled tail		13	272.679	20.975	26.988	2.277	2.047	6.1
B3	D1	1	R	B3_1R	B	Tucked tail		0	0	0	NA	-	-	0
B3	D1	1	R	B3_1R	B	Wagging		9	24.066	2.674	2.231	8.785	6.755	0.5
B3	D1	1	R	B3_1R	B	Tail not visible		3	3.233	1.078	0.519	122.337	165.933	0.1
B3	D1	1	G	B3_1G	A	Hanging tail		0	0	0	NA	-	-	0
B3	D1	1	G	B3_1G	A	Curled tail		20	232.622	11.631	25.277	3.546	3.011	5.2
B3	D1	1	G	B3_1G	A	Tucked tail		0	0	0	NA	-	-	0
B3	D1	1	G	B3_1G	A	Wagging		16	39.563	2.473	1.518	17.132	29.333	0.9
B3	D1	1	G	B3_1G	A	Tail not visible		3	27.777	9.259	2.474	5.137	4.435	0.6
B3	D1	1	B	B3_1B	A	Hanging tail		2	34.532	17.266	19.117	34.283	NA	0.8
B3	D1	1	B	B3_1B	A	Curled tail		5	240.182	48.036	73.045	14.954	13.934	5.3
B3	D1	1	B	B3_1B	A	Tucked tail		0	0	0	NA	-	-	0
B3	D1	1	B	B3_1B	A	Wagging		0	0	0	NA	-	-	0
B3	D1	1	B	B3_1B	A	Tail not visible		2	25.278	12.639	13.987	247.573	NA	0.6
B3	D1	2	R	B3_2R	B	Hanging tail		0	0	0	NA	-	-	0
B3	D1	2	R	B3_2R	B	Curled tail		4	296.278	74.07	36.085	1.007	0.255	6.6
B3	D1	2	R	B3_2R	B	Tucked tail		0	0	0	NA	-	-	0
B3	D1	2	R	B3_2R	B	Wagging		0	0	0	NA	-	-	0
B3	D1	2	R	B3_2R	B	Tail not visible		4	3.715	0.929	0.258	60.556	29.278	0.1
B3	D1	2	G	B3_2G	B	Hanging tail		0	0	0	NA	-	-	0
B3	D1	2	G	B3_2G	B	Curled tail		20	277.036	13.852	19.671	1.209	0.699	6.2
B3	D1	2	G	B3_2G	B	Tucked tail		0	0	0	NA	-	-	0
B3	D1	2	G	B3_2G	B	Wagging		4	1.749	0.437	0.237	5.925	4.015	0
B3	D1	2	G	B3_2G	B	Tail not visible		15	21.177	1.412	0.635	17.99	22.477	0.5
B3	D1	2	B	B3_2B	A	Hanging tail		5	12.245	2.449	1.797	50.931	43.869	0.3
B3	D1	2	B	B3_2B	A	Curled tail		8	238.388	29.799	32	8.802	14.037	5.3
B3	D1	2	B	B3_2B	A	Tucked tail		0	0	0	NA	-	-	0
B3	D1	2	B	B3_2B	A	Wagging		3	5.739	1.913	1.604	111.616	155.37	0.1
B3	D1	2	B	B3_2B	A	Tail not visible		2	43.611	21.806	23.412	141.823	NA	1
B3	D1	3	R	B3_3R	B	Hanging tail		0	0	0	NA	-	-	0
B3	D1	3	R	B3_3R	B	Curled tail		8	265.933	33.242	32.121	4.867	3.2	5.9
B3	D1	3	R	B3_3R	B	Tucked tail		0	0	0	NA	-	-	0
B3	D1	3	R	B3_3R	B	Wagging		0	0	0	NA	-	-	0
B3	D1	3	R	B3_3R	B	Tail not visible		7	34.053	4.865	3.2	30.244	27.29	0.8
B3	D1	3	G	B3_3G	B	Hanging tail		5	6.281	1.256	1.139	23.828	21.827	0.1
B3	D1	3	G	B3_3G	B	Curled tail		26	188.583	7.253	9.488	4.197	5.42	4.2
B3	D1	3	G	B3_3G	B	Tucked tail		0	0	0	NA	-	-	0
B3	D1	3	G	B3_3G	B	Wagging		26	98.033	3.77	3.283	8.041	12.93	2.2
B3	D1	3	G	B3_3G	B	Tail not visible		3	7.044	2.348	2.53	89.327	93.449	0.2
B3	D1	3	B	B3_3B	A	Hanging tail		0	0	0	NA	-	-	0
B3	D1	3	B	B3_3B	A	Curled tail		5	292.482	58.496	52.887	1.88	2.43	6.5
B3	D1	3	B	B3_3B	A	Tucked tail		0	0	0	NA	-	-	0
B3	D1	3	B	B3_3B	A	Wagging		2	1.264	0.632	0.54	142.891	NA	0
B3	D1	3	B	B3_3B	A	Tail not visible		2	6.246	3.123	3.349	226.862	NA	0.1
B3	D1	4	R	B3_4R	B	Hanging tail		0	0	0	NA	-	-	0
B3	D1	4	R	B3_4R	B	Curled tail		19	211.701	11.142	11.888	4.906	3.704	4.7
B3	D1	4	R	B3_4R	B	Tucked tail		0	0	0	NA	-	-	0
B3	D1	4	R	B3_4R	B	Wagging		17	83.767	4.927	3.847	12.517	12.699	1.9
B3	D1	4	R	B3_4R	B	Tail not visible		2	4.496	2.248	1.061	42.297	NA	0.1
B3	D1	4	G	B3_4G	A	Hanging tail		3	4.497	1.499	0.434	136.891	121.383	0.1
B3	D1	4	G	B3_4G	A	Curled tail		11	272.992	24.817	43.168	2.155	1.158	6.1
B3	D1	4	G	B3_4G	A	Tucked tail		0	0	0	NA	-	-	0
B3	D1	4	G	B3_4G	A	Wagging		9	16.279	1.809	0.936	6.161	7.681	0.4
B3	D1	4	G	B3_4G	A	Tail not visible		2	6.208	3.104	0.854	97.218	NA	0.1
B3	D1	4	B	B3_4B	A	Hanging tail		0	0	0	NA	-	-	0
B3	D1	4	B	B3_4B	A	Curled tail		21	244.235	11.63	10.999	2.788	2.981	5.4
B3	D1	4	B	B3_4B	A	Tucked tail		0	0	0	NA	-	-	0
B3	D1	4	B	B3_4B	A	Wagging		19	43.725	2.301	2.102	11.205	12.651	1
B3	D1	4	B	B3_4B	A	Tail not visible		1	12	12	NA	NA	NA	0.3
B3	D1	5	R	B3_5R	B	Hanging tail		0	0	0	NA	-	-	0
B3	D1	5	R	B3_5R	B	Curled tail		2	299.249	149.624	150.93	0.751	NA	6.6
B3	D1	5	R	B3_5R	B	Tucked tail		0	0	0	NA	-	-	0
B3	D1	5	R	B3_5R	B	Wagging		0	0	0	NA	-	-	0
B3	D1	5	R	B3_5R	B	Tail not visible		1	0.749	0.749	NA	NA	NA	0
B3	D1	5	G	B3_5G	A	Hanging tail		0	0	0	NA	-	-	0
B3	D1	5	G	B3_5G	A	Curled tail		4	298.495	74.624	95.19	0.502	0.001	6.6
B3	D1	5	G	B3_5G	A	Tucked tail		0	0	0	NA	-	-	0
B3	D1	5	G	B3_5G	A	Wagging		3	1.499	0.5	0.001	32.784	43.177	0
B3	D1	5	G	B3_5G	A	Tail not visible		0	0	0	NA	-	-	0
B3	D1	5	B	B3_5B	A	Hanging tail		0	0	0	NA	-	-	0
B3	D1	5	B	B3_5B	A	Curled tail		5	295.999	59.2	81.482	1	0.203	6.6
B3	D1	5	B	B3_5B	A	Tucked tail		0	0	0	NA	-	-	0
B3	D1	5	B	B3_5B	A	Wagging		3	2.749	0.916	0.148	96.106	133.783	0.1
B3	D1	5	B	B3_5B	A	Tail not visible		1	1.244	1.244	NA	NA	NA	0
B3	D2	1	R	B3_1R	A	Hanging tail		0	0	0	NA	-	-	0
B3	D2	1	R	B3_1R	A	Curled tail		7	286.695	40.956	34.663	2.263	1.124	6.4
B3	D2	1	R	B3_1R	A	Tucked tail		0	0	0	NA	-	-	0
B3	D2	1	R	B3_1R	A	Wagging		6	13.567	2.261	1.124	32.318	35.636	0.3
B3	D2	1	R	B3_1R	A	Tail not visible		0	0	0	NA	-	-	0
B3	D2	1	G	B3_1G	B	Hanging tail		0	0	0	NA	-	-	0
B3	D2	1	G	B3_1G	B	Curled tail		20	251.201	12.56	10.232	2.568	1.906	5.6
B3	D2	1	G	B3_1G	B	Tucked tail		0	0	0	NA	-	-	0
B3	D2	1	G	B3_1G	B	Wagging		12	34.015	2.835	2.04	21.819	18.827	0.8
B3	D2	1	G	B3_1G	B	Tail not visible		7	14.746	2.107	1.695	29.447	37.965	0.3
B3	D2	1	B	B3_1B	B	Hanging tail		0	0	0	NA	-	-	0
B3	D2	1	B	B3_1B	B	Curled tail		2	297.248	148.624	13.832	2.752	NA	6.6
B3	D2	1	B	B3_1B	B	Tucked tail		0	0	0	NA	-	-	0
B3	D2	1	B	B3_1B	B	Wagging		0	0	0	NA	-	-	0
B3	D2	1	B	B3_1B	B	Tail not visible		1	2.75	2.75	NA	NA	NA	0.1
B3	D2	2	R	B3_2R	A	Hanging tail		0	0	0	NA	-	-	0
B3	D2	2	R	B3_2R	A	Curled tail		6	293.01	48.835	56.429	1.398	0.876	6.5
B3	D2	2	R	B3_2R	A	Tucked tail		0	0	0	NA	-	-	0
B3	D2	2	R	B3_2R	A	Wagging		3	3.237	1.079	0.621	3.386	1.582	0.1
B3	D2	2	R	B3_2R	A	Tail not visible		2	3.743	1.871	1.241	50.632	NA	0.1
B3	D2	2	G	B3_2G	A	Hanging tail		0	0	0	NA	-	-	0
B3	D2	2	G	B3_2G	A	Curled tail		6	296.006	49.334	74.933	0.799	0.207	6.6
B3	D2	2	G	B3_2G	A	Tucked tail		0	0	0	NA	-	-	0
B3	D2	2	G	B3_2G	A	Wagging		5	3.984	0.797	0.207	21.777	23.677	0.1
B3	D2	2	G	B3_2G	A	Tail not visible		0	0	0	NA	-	-	0
B3	D2	2	B	B3_2B	B	Hanging tail		3	5.745	1.915	1.421	95.476	93.259	0.1
B3	D2	2	B	B3_2B	B	Curled tail		15	273.405	18.227	17.283	1.9	1.721	6.1
B3	D2	2	B	B3_2B	B	Tucked tail		0	0	0	NA	-	-	0
B3	D2	2	B	B3_2B	B	Wagging		4	6.251	1.563	1.251	75.662	37.127	0.1
B3	D2	2	B	B3_2B	B	Tail not visible		9	14.569	1.619	0.988	28.209	29.969	0.3
B3	D2	3	R	B3_3R	A	Hanging tail		0	0	0	NA	-	-	0
B3	D2	3	R	B3_3R	A	Curled tail		4	295.24	73.81	82.031	1.587	0.136	6.6
B3	D2	3	R	B3_3R	A	Tucked tail		0	0	0	NA	-	-	0
B3	D2	3	R	B3_3R	A	Wagging		2	3.255	1.628	0.161	15.759	NA	0.1
B3	D2	3	R	B3_3R	A	Tail not visible		1	1.499	1.499	NA	NA	NA	0
B3	D2	3	G	B3_3G	A	Hanging tail		4	11.054	2.764	2.428	23.772	23.889	0.2
B3	D2	3	G	B3_3G	A	Curled tail		11	235.636	21.421	22.537	6.061	7.368	5.2
B3	D2	3	G	B3_3G	A	Tucked tail		0	0	0	NA	-	-	0
B3	D2	3	G	B3_3G	A	Wagging		7	45.011	6.43	8.234	13.352	23.077	1
B3	D2	3	G	B3_3G	A	Tail not visible		3	8.275	2.758	2.855	35.501	20.151	0.2
B3	D2	3	B	B3_3B	B	Hanging tail		0	0	0	NA	-	-	0
B3	D2	3	B	B3_3B	B	Curled tail		3	297.509	99.17	79.366	1.245	0.363	6.6
B3	D2	3	B	B3_3B	B	Tucked tail		0	0	0	NA	-	-	0
B3	D2	3	B	B3_3B	B	Wagging		0	0	0	NA	-	-	0
B3	D2	3	B	B3_3B	B	Tail not visible		2	2.487	1.244	0.363	78.013	NA	0.1
B3	D2	4	R	B3_4R	A	Hanging tail		0	0	0	NA	-	-	0
B3	D2	4	R	B3_4R	A	Curled tail		23	196.895	8.561	9.427	4.687	4.137	4.4
B3	D2	4	R	B3_4R	A	Tucked tail		0	0	0	NA	-	-	0
B3	D2	4	R	B3_4R	A	Wagging		22	103.061	4.685	4.137	8.832	9.838	2.3
B3	D2	4	R	B3_4R	A	Tail not visible		0	0	0	NA	-	-	0
B3	D2	4	G	B3_4G	B	Hanging tail		0	0	0	NA	-	-	0
B3	D2	4	G	B3_4G	B	Curled tail		11	270.748	24.613	22.938	2.925	4.053	6
B3	D2	4	G	B3_4G	B	Tucked tail		0	0	0	NA	-	-	0
B3	D2	4	G	B3_4G	B	Wagging		1	0.999	0.999	NA	NA	NA	0
B3	D2	4	G	B3_4G	B	Tail not visible		9	28.233	3.137	4.239	30.165	23.642	0.6
B3	D2	4	B	B3_4B	B	Hanging tail		0	0	0	NA	-	-	0
B3	D2	4	B	B3_4B	B	Curled tail		8	281.742	35.218	47.196	2.608	3.199	6.3
B3	D2	4	B	B3_4B	B	Tucked tail		0	0	0	NA	-	-	0
B3	D2	4	B	B3_4B	B	Wagging		1	0.749	0.749	NA	NA	NA	0
B3	D2	4	B	B3_4B	B	Tail not visible		6	17.494	2.916	3.387	39.492	60.482	0.4
B3	D2	5	R	B3_5R	A	Hanging tail		0	0	0	NA	-	-	0
B3	D2	5	R	B3_5R	A	Curled tail		1	300	300	NA	NA	NA	6.7
B3	D2	5	R	B3_5R	A	Tucked tail		0	0	0	NA	-	-	0
B3	D2	5	R	B3_5R	A	Wagging		0	0	0	NA	-	-	0
B3	D2	5	R	B3_5R	A	Tail not visible		0	0	0	NA	-	-	0
B3	D2	5	G	B3_5G	B	Hanging tail		0	0	0	NA	-	-	0
B3	D2	5	G	B3_5G	B	Curled tail		3	293.234	97.745	142.14	3.383	0.526	6.5
B3	D2	5	G	B3_5G	B	Tucked tail		0	0	0	NA	-	-	0
B3	D2	5	G	B3_5G	B	Wagging		0	0	0	NA	-	-	0
B3	D2	5	G	B3_5G	B	Tail not visible		2	6.762	3.381	0.526	261.24	NA	0.2
B3	D2	5	B	B3_5B	B	Hanging tail		0	0	0	NA	-	-	0
B3	D2	5	B	B3_5B	B	Curled tail		4	295.753	73.938	79.789	1.416	1.422	6.6
B3	D2	5	B	B3_5B	B	Tucked tail		0	0	0	NA	-	-	0
B3	D2	5	B	B3_5B	B	Wagging		0	0	0	NA	-	-	0
B3	D2	5	B	B3_5B	B	Tail not visible		3	4.241	1.414	1.422	36.127	13.258	0.1

## Sheet: Table S7
Table S7. Post-test activity data.
pig	batch	pen	group	colour	sow	day	test	behaviour	total_no	total_dur	mean_dur	sd_dur	int_mean	int_sd	percentage
B2_1B	B2	1	1B2	B	BB2	D1	A	eat or drink	4	155.185	38.796	36.639	255.883	425.905	0.3
B2_1B	B2	1	1B2	B	BB2	D1	A	eliminate	0	NA	NA	NA	NA	NA	NA
B2_1B	B2	1	1B2	B	BB2	D1	A	explores	42	369.464	8.797	10.276	28.999	72.739	0.7
B2_1B	B2	1	1B2	B	BB2	D1	A	immobile	15	68.446	4.563	3.601	80.357	102.059	0.1
B2_1B	B2	1	1B2	B	BB2	D1	A	inactive	2	158.67	79.335	1.017	727.978	NA	0.3
B2_1B	B2	1	1B2	B	BB2	D1	A	lying down	7	458.714	65.531	57.901	156.722	119.882	0.9
B2_1B	B2	1	1B2	B	BB2	D1	A	not visible	33	406.918	12.331	37.952	43.045	61.418	0.8
B2_1B	B2	1	1B2	B	BB2	D1	A	other	52	95.411	1.835	1.042	26.398	37.211	0.2
B2_1B	B2	1	1B2	B	BB2	D1	A	other2 flag	0	NA	NA	NA	NA	NA	NA
B2_1B	B2	1	1B2	B	BB2	D1	A	locomotor play	21	46.448	2.212	1.406	22.936	58.399	0.1
B2_1B	B2	1	1B2	B	BB2	D1	A	object play	5	21.975	4.395	4.253	191.105	210.93	0
B2_1B	B2	1	1B2	B	BB2	D1	A	social play	11	44.434	4.039	4.285	12.025	15.398	0.1
B2_1B	B2	1	1B2	B	BB2	D1	A	agonistic behaviour	4	6.999	1.75	1.353	21.071	16.442	0
B2_1B	B2	1	1B2	B	BB2	D1	A	nose to body	47	216.713	4.611	5.113	28.361	47.339	0.4
B2_1B	B2	1	1B2	B	BB2	D1	A	nose to nose	3	1.77	0.59	0.797	258.636	241.394	0
B2_1B	B2	1	1B2	B	BB2	D1	A	receives	4	NA	NA	NA	372.237	537.315	NA
B2_1G	B2	1	1B2	G	GB2	D1	B	eat or drink	3	35.002	11.667	4.645	17.271	20.53	0.1
B2_1G	B2	1	1B2	G	GB2	D1	B	eliminate	0	NA	NA	NA	NA	NA	NA
B2_1G	B2	1	1B2	G	GB2	D1	B	explores	48	480.487	10.01	13.852	22.095	36.651	0.9
B2_1G	B2	1	1B2	G	GB2	D1	B	immobile	41	206.067	5.026	5.638	29.826	38.327	0.4
B2_1G	B2	1	1B2	G	GB2	D1	B	inactive	0	0	0	NA	-	-	0
B2_1G	B2	1	1B2	G	GB2	D1	B	lying down	7	404.816	57.831	18.806	170.462	213.124	0.8
B2_1G	B2	1	1B2	G	GB2	D1	B	not visible	24	178.389	7.433	9.129	55.72	85.451	0.3
B2_1G	B2	1	1B2	G	GB2	D1	B	other	75	222.946	2.973	2.399	16.928	25.183	0.4
B2_1G	B2	1	1B2	G	GB2	D1	B	other2 flag	1	NA	NA	NA	NA	NA	NA
B2_1G	B2	1	1B2	G	GB2	D1	B	locomotor play	7	12.775	1.825	0.727	141.514	135.44	0
B2_1G	B2	1	1B2	G	GB2	D1	B	object play	1	2.747	2.747	NA	NA	NA	0
B2_1G	B2	1	1B2	G	GB2	D1	B	social play	17	80.413	4.73	3.272	7.166	15.261	0.2
B2_1G	B2	1	1B2	G	GB2	D1	B	agonistic behaviour	8	32.38	4.047	6.535	175.054	219.846	0.1
B2_1G	B2	1	1B2	G	GB2	D1	B	nose to body	41	170.04	4.147	6.996	23.002	41.174	0.3
B2_1G	B2	1	1B2	G	GB2	D1	B	nose to nose	4	5.246	1.311	1.963	247.013	255.932	0
B2_1G	B2	1	1B2	G	GB2	D1	B	receives	17	NA	NA	NA	75.028	99.543	NA
B2_1R	B2	1	1B2	R	RB2	D1	B	eat or drink	0	0	0	NA	-	-	0
B2_1R	B2	1	1B2	R	RB2	D1	B	eliminate	0	NA	NA	NA	NA	NA	NA
B2_1R	B2	1	1B2	R	RB2	D1	B	explores	4	37.771	9.443	8.76	29.867	41.771	0.1
B2_1R	B2	1	1B2	R	RB2	D1	B	immobile	0	0	0	NA	-	-	0
B2_1R	B2	1	1B2	R	RB2	D1	B	inactive	4	1715.05	428.762	567.425	16.011	27.73	3.2
B2_1R	B2	1	1B2	R	RB2	D1	B	lying down	1	19.48	19.48	NA	NA	NA	0
B2_1R	B2	1	1B2	R	RB2	D1	B	not visible	2	7.503	3.752	1.399	12.011	NA	0
B2_1R	B2	1	1B2	R	RB2	D1	B	other	5	12.905	2.581	1.584	36.223	57.676	0
B2_1R	B2	1	1B2	R	RB2	D1	B	other2 flag	0	NA	NA	NA	NA	NA	NA
B2_1R	B2	1	1B2	R	RB2	D1	B	locomotor play	0	0	0	NA	-	-	0
B2_1R	B2	1	1B2	R	RB2	D1	B	object play	0	0	0	NA	-	-	0
B2_1R	B2	1	1B2	R	RB2	D1	B	social play	0	0	0	NA	-	-	0
B2_1R	B2	1	1B2	R	RB2	D1	B	agonistic behaviour	0	0	0	NA	-	-	0
B2_1R	B2	1	1B2	R	RB2	D1	B	nose to body	9	26.496	2.944	3.115	15.393	33.266	0
B2_1R	B2	1	1B2	R	RB2	D1	B	nose to nose	0	0	0	NA	-	-	0
B2_1R	B2	1	1B2	R	RB2	D1	B	receives	0	NA	NA	NA	NA	NA	NA
B2_2B	B2	2	2B2	B	BB2	D1	A	eat or drink	17	449.249	26.426	23.224	55.958	79.007	0.8
B2_2B	B2	2	2B2	B	BB2	D1	A	eliminate	1	NA	NA	NA	NA	NA	NA
B2_2B	B2	2	2B2	B	BB2	D1	A	explores	34	344.481	10.132	19.802	43.357	50.362	0.6
B2_2B	B2	2	2B2	B	BB2	D1	A	immobile	19	109.228	5.749	3.266	84.535	110.201	0.2
B2_2B	B2	2	2B2	B	BB2	D1	A	inactive	0	0	0	NA	-	-	0
B2_2B	B2	2	2B2	B	BB2	D1	A	lying down	8	525.815	65.727	60.756	136.282	232.845	1
B2_2B	B2	2	2B2	B	BB2	D1	A	not visible	16	84.619	5.289	5.245	113.281	86.582	0.2
B2_2B	B2	2	2B2	B	BB2	D1	A	other	71	223.033	3.141	2.201	17.326	36.109	0.4
B2_2B	B2	2	2B2	B	BB2	D1	A	other2 flag	1	NA	NA	NA	NA	NA	NA
B2_2B	B2	2	2B2	B	BB2	D1	A	locomotor play	2	2.016	1.008	0.368	101.589	NA	0
B2_2B	B2	2	2B2	B	BB2	D1	A	object play	0	0	0	NA	-	-	0
B2_2B	B2	2	2B2	B	BB2	D1	A	social play	2	2.749	1.375	0.53	0.001	NA	0
B2_2B	B2	2	2B2	B	BB2	D1	A	agonistic behaviour	21	45.801	2.181	3.044	42.505	56.625	0.1
B2_2B	B2	2	2B2	B	BB2	D1	A	nose to body	35	165.453	4.727	6.097	32.995	57.885	0.3
B2_2B	B2	2	2B2	B	BB2	D1	A	nose to nose	6	2.752	0.459	0.292	179.377	197.558	0
B2_2B	B2	2	2B2	B	BB2	D1	A	receives	32	NA	NA	NA	56.307	139.28	NA
B2_2G	B2	2	2B2	G	GB2	D1	A	eat or drink	3	26.265	8.755	1.889	224.725	294.797	0
B2_2G	B2	2	2B2	G	GB2	D1	A	eliminate	0	NA	NA	NA	NA	NA	NA
B2_2G	B2	2	2B2	G	GB2	D1	A	explores	21	393.035	18.716	27.355	59.236	138.002	0.7
B2_2G	B2	2	2B2	G	GB2	D1	A	immobile	3	15.996	5.332	3.575	469.485	230.066	0
B2_2G	B2	2	2B2	G	GB2	D1	A	inactive	5	741.537	148.307	107.054	156.614	278.244	1.4
B2_2G	B2	2	2B2	G	GB2	D1	A	lying down	10	530.422	53.042	103.647	108.541	106.588	1
B2_2G	B2	2	2B2	G	GB2	D1	A	not visible	17	639.549	37.621	88.53	58.676	106.554	1.2
B2_2G	B2	2	2B2	G	GB2	D1	A	other	18	63.54	3.53	2.48	87.306	167.703	0.1
B2_2G	B2	2	2B2	G	GB2	D1	A	other2 flag	0	NA	NA	NA	NA	NA	NA
B2_2G	B2	2	2B2	G	GB2	D1	A	locomotor play	0	0	0	NA	-	-	0
B2_2G	B2	2	2B2	G	GB2	D1	A	object play	0	0	0	NA	-	-	0
B2_2G	B2	2	2B2	G	GB2	D1	A	social play	0	0	0	NA	-	-	0
B2_2G	B2	2	2B2	G	GB2	D1	A	agonistic behaviour	4	7.769	1.942	0.903	426.114	351.057	0
B2_2G	B2	2	2B2	G	GB2	D1	A	nose to body	13	50.466	3.882	3.227	39.734	105.877	0.1
B2_2G	B2	2	2B2	G	GB2	D1	A	nose to nose	1	1.001	1.001	NA	NA	NA	0
B2_2G	B2	2	2B2	G	GB2	D1	A	receives	2	NA	NA	NA	484.95	NA	NA
B2_2R	B2	2	2B2	R	RB2	D1	B	eat or drink	4	99.024	24.756	8.853	14.019	14.294	0.2
B2_2R	B2	2	2B2	R	RB2	D1	B	eliminate	0	NA	NA	NA	NA	NA	NA
B2_2R	B2	2	2B2	R	RB2	D1	B	explores	31	134.036	4.324	3.673	47.425	116.996	0.3
B2_2R	B2	2	2B2	R	RB2	D1	B	immobile	12	84.907	7.076	7.217	73.566	79.797	0.2
B2_2R	B2	2	2B2	R	RB2	D1	B	inactive	2	821.156	410.578	239.023	22.504	NA	1.5
B2_2R	B2	2	2B2	R	RB2	D1	B	lying down	0	0	0	NA	-	-	0
B2_2R	B2	2	2B2	R	RB2	D1	B	not visible	26	288.22	11.085	11.072	49.512	117.011	0.5
B2_2R	B2	2	2B2	R	RB2	D1	B	other	42	100.675	2.397	1.78	35.153	95.642	0.2
B2_2R	B2	2	2B2	R	RB2	D1	B	other2 flag	4	NA	NA	NA	100.688	80.333	NA
B2_2R	B2	2	2B2	R	RB2	D1	B	locomotor play	0	0	0	NA	-	-	0
B2_2R	B2	2	2B2	R	RB2	D1	B	object play	3	18.337	6.112	2.103	89.537	93.521	0
B2_2R	B2	2	2B2	R	RB2	D1	B	social play	0	0	0	NA	-	-	0
B2_2R	B2	2	2B2	R	RB2	D1	B	agonistic behaviour	2	3.998	1.999	0.707	291.543	NA	0
B2_2R	B2	2	2B2	R	RB2	D1	B	nose to body	39	235.738	6.045	9.746	34.11	106.731	0.4
B2_2R	B2	2	2B2	R	RB2	D1	B	nose to nose	1	0.249	0.249	NA	NA	NA	0
B2_2R	B2	2	2B2	R	RB2	D1	B	receives	3	NA	NA	NA	87.108	87.031	NA
B2_3B	B2	3	3B2	B	BB2	D1	B	eat or drink	9	312.104	34.678	23.872	11.85	14.415	0.6
B2_3B	B2	3	3B2	B	BB2	D1	B	eliminate	0	NA	NA	NA	NA	NA	NA
B2_3B	B2	3	3B2	B	BB2	D1	B	explores	15	98.725	6.582	9.853	90.689	299.571	0.2
B2_3B	B2	3	3B2	B	BB2	D1	B	immobile	5	20.748	4.15	1.71	427.179	671.226	0
B2_3B	B2	3	3B2	B	BB2	D1	B	inactive	8	957.463	119.683	142.476	0.395	0.841	1.8
B2_3B	B2	3	3B2	B	BB2	D1	B	lying down	6	170.98	28.497	27.091	79.769	37.945	0.3
B2_3B	B2	3	3B2	B	BB2	D1	B	not visible	22	153.21	6.964	7.803	78.284	245.579	0.3
B2_3B	B2	3	3B2	B	BB2	D1	B	other	26	54.737	2.105	1.979	67.74	194.238	0.1
B2_3B	B2	3	3B2	B	BB2	D1	B	other2 flag	0	NA	NA	NA	NA	NA	NA
B2_3B	B2	3	3B2	B	BB2	D1	B	locomotor play	0	0	0	NA	-	-	0
B2_3B	B2	3	3B2	B	BB2	D1	B	object play	0	0	0	NA	-	-	0
B2_3B	B2	3	3B2	B	BB2	D1	B	social play	0	0	0	NA	-	-	0
B2_3B	B2	3	3B2	B	BB2	D1	B	agonistic behaviour	2	2.252	1.126	0.882	277.015	NA	0
B2_3B	B2	3	3B2	B	BB2	D1	B	nose to body	19	129.838	6.834	5.625	88.246	239.032	0.2
B2_3B	B2	3	3B2	B	BB2	D1	B	nose to nose	3	7.847	2.616	3.153	631.239	889.526	0
B2_3B	B2	3	3B2	B	BB2	D1	B	receives	2	NA	NA	NA	1439.17	NA	NA
B2_3G	B2	3	3B2	G	GB2	D1	A	eat or drink	0	0	0	NA	-	-	0
B2_3G	B2	3	3B2	G	GB2	D1	A	eliminate	0	NA	NA	NA	NA	NA	NA
B2_3G	B2	3	3B2	G	GB2	D1	A	explores	24	257.126	10.714	11.613	7.258	6.915	0.5
B2_3G	B2	3	3B2	G	GB2	D1	A	immobile	2	12.121	6.061	6.373	253.191	NA	0
B2_3G	B2	3	3B2	G	GB2	D1	A	inactive	5	1354.52	270.904	169.441	0.909	1.816	2.5
B2_3G	B2	3	3B2	G	GB2	D1	A	lying down	2	208.142	104.071	142.042	445.62	NA	0.4
B2_3G	B2	3	3B2	G	GB2	D1	A	not visible	10	62.39	6.239	5.516	40.643	76.765	0.1
B2_3G	B2	3	3B2	G	GB2	D1	A	other	13	32.002	2.462	1.954	29.854	59.836	0.1
B2_3G	B2	3	3B2	G	GB2	D1	A	other2 flag	0	NA	NA	NA	NA	NA	NA
B2_3G	B2	3	3B2	G	GB2	D1	A	locomotor play	1	0.753	0.753	NA	NA	NA	0
B2_3G	B2	3	3B2	G	GB2	D1	A	object play	0	0	0	NA	-	-	0
B2_3G	B2	3	3B2	G	GB2	D1	A	social play	0	0	0	NA	-	-	0
B2_3G	B2	3	3B2	G	GB2	D1	A	agonistic behaviour	0	0	0	NA	-	-	0
B2_3G	B2	3	3B2	G	GB2	D1	A	nose to body	11	16.658	1.514	1.212	75.059	112.975	0
B2_3G	B2	3	3B2	G	GB2	D1	A	nose to nose	1	0.499	0.499	NA	NA	NA	0
B2_3G	B2	3	3B2	G	GB2	D1	A	receives	6	NA	NA	NA	75.776	113.057	NA
B2_3R	B2	3	3B2	R	RB2	D1	A	eat or drink	1	5.261	5.261	NA	NA	NA	0
B2_3R	B2	3	3B2	R	RB2	D1	A	eliminate	0	NA	NA	NA	NA	NA	NA
B2_3R	B2	3	3B2	R	RB2	D1	A	explores	4	23.998	6	6.933	64.903	70.841	0
B2_3R	B2	3	3B2	R	RB2	D1	A	immobile	1	1.001	1.001	NA	NA	NA	0
B2_3R	B2	3	3B2	R	RB2	D1	A	inactive	3	666.015	222.005	90.399	543.035	746.025	1.2
B2_3R	B2	3	3B2	R	RB2	D1	A	lying down	2	81.94	40.97	4.654	118.646	NA	0.2
B2_3R	B2	3	3B2	R	RB2	D1	A	not visible	6	1181.67	196.945	320.935	74.221	79.386	2.2
B2_3R	B2	3	3B2	R	RB2	D1	A	other	5	26.436	5.287	3.718	378.125	439.355	0
B2_3R	B2	3	3B2	R	RB2	D1	A	other2 flag	0	NA	NA	NA	NA	NA	NA
B2_3R	B2	3	3B2	R	RB2	D1	A	locomotor play	0	0	0	NA	-	-	0
B2_3R	B2	3	3B2	R	RB2	D1	A	object play	0	0	0	NA	-	-	0
B2_3R	B2	3	3B2	R	RB2	D1	A	social play	0	0	0	NA	-	-	0
B2_3R	B2	3	3B2	R	RB2	D1	A	agonistic behaviour	0	0	0	NA	-	-	0
B2_3R	B2	3	3B2	R	RB2	D1	A	nose to body	7	8.013	1.145	0.827	63.271	81.21	0
B2_3R	B2	3	3B2	R	RB2	D1	A	nose to nose	0	0	0	NA	-	-	0
B2_3R	B2	3	3B2	R	RB2	D1	A	receives	0	NA	NA	NA	NA	NA	NA
B2_4B	B2	4	4B2	B	BB2	D1	B	eat or drink	7	404.377	57.768	65.014	190.713	236.717	0.8
B2_4B	B2	4	4B2	B	BB2	D1	B	eliminate	1	NA	NA	NA	NA	NA	NA
B2_4B	B2	4	4B2	B	BB2	D1	B	explores	56	486.641	8.69	11.242	23.659	39.855	0.9
B2_4B	B2	4	4B2	B	BB2	D1	B	immobile	11	79.384	7.217	2.707	132.066	192.82	0.1
B2_4B	B2	4	4B2	B	BB2	D1	B	inactive	0	0	0	NA	-	-	0
B2_4B	B2	4	4B2	B	BB2	D1	B	lying down	1	8.977	8.977	NA	NA	NA	0
B2_4B	B2	4	4B2	B	BB2	D1	B	not visible	39	331.754	8.507	7.873	34.698	50.901	0.6
B2_4B	B2	4	4B2	B	BB2	D1	B	other	79	202.557	2.564	1.934	20.386	30.716	0.4
B2_4B	B2	4	4B2	B	BB2	D1	B	other2 flag	0	NA	NA	NA	NA	NA	NA
B2_4B	B2	4	4B2	B	BB2	D1	B	locomotor play	15	34.406	2.294	1.93	116.633	227.389	0.1
B2_4B	B2	4	4B2	B	BB2	D1	B	object play	0	0	0	NA	-	-	0
B2_4B	B2	4	4B2	B	BB2	D1	B	social play	12	45.757	3.813	3.37	59.318	103.969	0.1
B2_4B	B2	4	4B2	B	BB2	D1	B	agonistic behaviour	25	79.704	3.188	3.607	44.36	68.202	0.1
B2_4B	B2	4	4B2	B	BB2	D1	B	nose to body	31	106.483	3.435	4.938	56.004	92.82	0.2
B2_4B	B2	4	4B2	B	BB2	D1	B	nose to nose	8	18.011	2.251	3.371	165.66	123.935	0
B2_4B	B2	4	4B2	B	BB2	D1	B	receives	14	NA	NA	NA	122.245	201.641	NA
B2_4G	B2	4	4B2	G	GB2	D1	B	eat or drink	13	300.309	23.101	21.424	31.594	89.101	0.6
B2_4G	B2	4	4B2	G	GB2	D1	B	eliminate	0	NA	NA	NA	NA	NA	NA
B2_4G	B2	4	4B2	G	GB2	D1	B	explores	24	215.691	8.987	9.432	32.938	62.554	0.4
B2_4G	B2	4	4B2	G	GB2	D1	B	immobile	1	11.684	11.684	NA	NA	NA	0
B2_4G	B2	4	4B2	G	GB2	D1	B	inactive	3	942.446	314.149	405.157	33.883	47.916	1.8
B2_4G	B2	4	4B2	G	GB2	D1	B	lying down	8	378.877	47.36	36.361	66.398	111.15	0.7
B2_4G	B2	4	4B2	G	GB2	D1	B	not visible	6	820.547	136.758	317.979	194.51	138.095	1.5
B2_4G	B2	4	4B2	G	GB2	D1	B	other	24	83.836	3.493	1.639	40.407	67.217	0.2
B2_4G	B2	4	4B2	G	GB2	D1	B	other2 flag	0	NA	NA	NA	NA	NA	NA
B2_4G	B2	4	4B2	G	GB2	D1	B	locomotor play	0	0	0	NA	-	-	0
B2_4G	B2	4	4B2	G	GB2	D1	B	object play	0	0	0	NA	-	-	0
B2_4G	B2	4	4B2	G	GB2	D1	B	social play	0	0	0	NA	-	-	0
B2_4G	B2	4	4B2	G	GB2	D1	B	agonistic behaviour	0	0	0	NA	-	-	0
B2_4G	B2	4	4B2	G	GB2	D1	B	nose to body	5	5.51	1.102	0.742	158.223	273.392	0
B2_4G	B2	4	4B2	G	GB2	D1	B	nose to nose	2	2.998	1.499	0.709	498.063	NA	0
B2_4G	B2	4	4B2	G	GB2	D1	B	receives	0	NA	NA	NA	NA	NA	NA
B2_4R	B2	4	4B2	R	RB2	D1	A	eat or drink	0	0	0	NA	-	-	0
B2_4R	B2	4	4B2	R	RB2	D1	A	eliminate	0	NA	NA	NA	NA	NA	NA
B2_4R	B2	4	4B2	R	RB2	D1	A	explores	15	57.286	3.819	2.724	17.875	26.422	0.1
B2_4R	B2	4	4B2	R	RB2	D1	A	immobile	11	41.835	3.803	2.709	36.897	74.919	0.1
B2_4R	B2	4	4B2	R	RB2	D1	A	inactive	9	1410.95	156.772	203.684	26.653	54.329	2.6
B2_4R	B2	4	4B2	R	RB2	D1	A	lying down	9	231.213	25.69	21.698	69.824	106.41	0.4
B2_4R	B2	4	4B2	R	RB2	D1	A	not visible	11	94.962	8.633	8.456	71.361	119.049	0.2
B2_4R	B2	4	4B2	R	RB2	D1	A	other	15	49.432	3.295	2.272	21.494	32.863	0.1
B2_4R	B2	4	4B2	R	RB2	D1	A	other2 flag	1	NA	NA	NA	NA	NA	NA
B2_4R	B2	4	4B2	R	RB2	D1	A	locomotor play	0	0	0	NA	-	-	0
B2_4R	B2	4	4B2	R	RB2	D1	A	object play	0	0	0	NA	-	-	0
B2_4R	B2	4	4B2	R	RB2	D1	A	social play	0	0	0	NA	-	-	0
B2_4R	B2	4	4B2	R	RB2	D1	A	agonistic behaviour	6	9.978	1.663	1.342	116.772	180.895	0
B2_4R	B2	4	4B2	R	RB2	D1	A	nose to body	11	24.63	2.239	2.771	27.566	43.707	0
B2_4R	B2	4	4B2	R	RB2	D1	A	nose to nose	1	0.499	0.499	NA	NA	NA	0
B2_4R	B2	4	4B2	R	RB2	D1	A	receives	3	NA	NA	NA	68.559	59.478	NA
B2_5B	B2	5	5B2	B	BB2	D1	A	eat or drink	0	0	0	NA	-	-	0
B2_5B	B2	5	5B2	B	BB2	D1	A	eliminate	0	NA	NA	NA	NA	NA	NA
B2_5B	B2	5	5B2	B	BB2	D1	A	explores	1	6.276	6.276	NA	NA	NA	0
B2_5B	B2	5	5B2	B	BB2	D1	A	immobile	0	0	0	NA	-	-	0
B2_5B	B2	5	5B2	B	BB2	D1	A	inactive	1	1753.06	1753.06	NA	NA	NA	3.3
B2_5B	B2	5	5B2	B	BB2	D1	A	lying down	0	0	0	NA	-	-	0
B2_5B	B2	5	5B2	B	BB2	D1	A	not visible	2	6.256	3.128	0.532	4.497	NA	0
B2_5B	B2	5	5B2	B	BB2	D1	A	other	3	7.151	2.384	1.517	0.876	0.178	0
B2_5B	B2	5	5B2	B	BB2	D1	A	other2 flag	0	NA	NA	NA	NA	NA	NA
B2_5B	B2	5	5B2	B	BB2	D1	A	locomotor play	0	0	0	NA	-	-	0
B2_5B	B2	5	5B2	B	BB2	D1	A	object play	0	0	0	NA	-	-	0
B2_5B	B2	5	5B2	B	BB2	D1	A	social play	0	0	0	NA	-	-	0
B2_5B	B2	5	5B2	B	BB2	D1	A	agonistic behaviour	0	0	0	NA	-	-	0
B2_5B	B2	5	5B2	B	BB2	D1	A	nose to body	8	27.239	3.405	2.865	1.934	3.416	0.1
B2_5B	B2	5	5B2	B	BB2	D1	A	nose to nose	0	0	0	NA	-	-	0
B2_5B	B2	5	5B2	B	BB2	D1	A	receives	0	NA	NA	NA	NA	NA	NA
B2_5G	B2	5	5B2	G	GB2	D1	B	eat or drink	11	216.767	19.706	13.076	59.038	110.374	0.4
B2_5G	B2	5	5B2	G	GB2	D1	B	eliminate	0	NA	NA	NA	NA	NA	NA
B2_5G	B2	5	5B2	G	GB2	D1	B	explores	66	809.089	12.259	13.121	15.219	22.227	1.5
B2_5G	B2	5	5B2	G	GB2	D1	B	immobile	16	91.231	5.702	3.281	101.432	113.715	0.2
B2_5G	B2	5	5B2	G	GB2	D1	B	inactive	0	0	0	NA	-	-	0
B2_5G	B2	5	5B2	G	GB2	D1	B	lying down	18	1157.57	64.31	69.837	33.115	57.978	2.2
B2_5G	B2	5	5B2	G	GB2	D1	B	not visible	18	112.743	6.263	5.741	87.041	113.183	0.2
B2_5G	B2	5	5B2	G	GB2	D1	B	other	29	102.473	3.534	2.684	57.5	115.947	0.2
B2_5G	B2	5	5B2	G	GB2	D1	B	other2 flag	1	NA	NA	NA	NA	NA	NA
B2_5G	B2	5	5B2	G	GB2	D1	B	locomotor play	0	0	0	NA	-	-	0
B2_5G	B2	5	5B2	G	GB2	D1	B	object play	2	22.026	11.013	1.062	5.26	NA	0
B2_5G	B2	5	5B2	G	GB2	D1	B	social play	0	0	0	NA	-	-	0
B2_5G	B2	5	5B2	G	GB2	D1	B	agonistic behaviour	11	12.645	1.15	0.923	146.018	126.562	0
B2_5G	B2	5	5B2	G	GB2	D1	B	nose to body	9	15.297	1.7	1.009	130.459	157.911	0
B2_5G	B2	5	5B2	G	GB2	D1	B	nose to nose	6	5.51	0.918	0.491	174.425	224.381	0
B2_5G	B2	5	5B2	G	GB2	D1	B	receives	10	NA	NA	NA	167.817	178.895	NA
B2_5R	B2	5	5B2	R	RB2	D1	B	eat or drink	12	376.083	31.34	30.285	7.208	8.266	0.7
B2_5R	B2	5	5B2	R	RB2	D1	B	eliminate	0	NA	NA	NA	NA	NA	NA
B2_5R	B2	5	5B2	R	RB2	D1	B	explores	12	178.632	14.886	15.078	56.963	158.23	0.3
B2_5R	B2	5	5B2	R	RB2	D1	B	immobile	1	3.605	3.605	NA	NA	NA	0
B2_5R	B2	5	5B2	R	RB2	D1	B	inactive	5	792.079	158.416	282.085	203.937	330.557	1.5
B2_5R	B2	5	5B2	R	RB2	D1	B	lying down	9	417.404	46.378	50.28	171.648	232.846	0.8
B2_5R	B2	5	5B2	R	RB2	D1	B	not visible	11	508.927	46.266	102.943	126.314	205.542	1
B2_5R	B2	5	5B2	R	RB2	D1	B	other	25	89.912	3.596	3.203	70.98	148.186	0.2
B2_5R	B2	5	5B2	R	RB2	D1	B	other2 flag	0	NA	NA	NA	NA	NA	NA
B2_5R	B2	5	5B2	R	RB2	D1	B	locomotor play	0	0	0	NA	-	-	0
B2_5R	B2	5	5B2	R	RB2	D1	B	object play	0	0	0	NA	-	-	0
B2_5R	B2	5	5B2	R	RB2	D1	B	social play	0	0	0	NA	-	-	0
B2_5R	B2	5	5B2	R	RB2	D1	B	agonistic behaviour	0	0	0	NA	-	-	0
B2_5R	B2	5	5B2	R	RB2	D1	B	nose to body	14	102.015	7.287	8.736	122.146	198.285	0.2
B2_5R	B2	5	5B2	R	RB2	D1	B	nose to nose	2	2.249	1.124	0.885	0.001	NA	0
B2_5R	B2	5	5B2	R	RB2	D1	B	receives	4	NA	NA	NA	372.612	458.83	NA
B3_1B	B3	1	1B3	B	BB3	D1	A	eat or drink	6	147.044	24.507	14.124	4.172	3.193	0.3
B3_1B	B3	1	1B3	B	BB3	D1	A	eliminate	0	NA	NA	NA	NA	NA	NA
B3_1B	B3	1	1B3	B	BB3	D1	A	explores	49	557.605	11.38	11.624	24.398	44.235	1
B3_1B	B3	1	1B3	B	BB3	D1	A	immobile	17	205.32	12.078	11.76	89.339	101.421	0.4
B3_1B	B3	1	1B3	B	BB3	D1	A	inactive	9	378.213	42.024	38.677	89.098	173.408	0.7
B3_1B	B3	1	1B3	B	BB3	D1	A	lying down	15	601.225	40.082	32.404	59.396	75.625	1.1
B3_1B	B3	1	1B3	B	BB3	D1	A	not visible	14	191.069	13.648	27.693	123.31	180.765	0.4
B3_1B	B3	1	1B3	B	BB3	D1	A	other	43	164.066	3.815	2.398	38.669	53.363	0.3
B3_1B	B3	1	1B3	B	BB3	D1	A	other2 flag	0	NA	NA	NA	NA	NA	NA
B3_1B	B3	1	1B3	B	BB3	D1	A	locomotor play	4	6.089	1.522	0.89	96.014	127.966	0
B3_1B	B3	1	1B3	B	BB3	D1	A	object play	4	37.199	9.3	2.6	515.281	860.521	0.1
B3_1B	B3	1	1B3	B	BB3	D1	A	social play	0	0	0	NA	-	-	0
B3_1B	B3	1	1B3	B	BB3	D1	A	agonistic behaviour	3	5.698	1.899	0.686	469.191	662.12	0
B3_1B	B3	1	1B3	B	BB3	D1	A	nose to body	8	28.763	3.595	2.951	215.766	285.499	0.1
B3_1B	B3	1	1B3	B	BB3	D1	A	nose to nose	5	14.767	2.953	2.48	74.767	64.373	0
B3_1B	B3	1	1B3	B	BB3	D1	A	receives	7	NA	NA	NA	292.203	221.806	NA
B3_1G	B3	1	1B3	G	GB3	D1	A	eat or drink	1	147.646	147.646	NA	NA	NA	0.3
B3_1G	B3	1	1B3	G	GB3	D1	A	eliminate	0	NA	NA	NA	NA	NA	NA
B3_1G	B3	1	1B3	G	GB3	D1	A	explores	38	306.528	8.067	6.665	29.442	38.859	0.6
B3_1G	B3	1	1B3	G	GB3	D1	A	immobile	4	32.894	8.223	5.124	588.401	607.347	0.1
B3_1G	B3	1	1B3	G	GB3	D1	A	inactive	3	302.072	100.691	47.012	72.439	102.444	0.6
B3_1G	B3	1	1B3	G	GB3	D1	A	lying down	12	716.63	59.719	51.444	60.27	63.673	1.3
B3_1G	B3	1	1B3	G	GB3	D1	A	not visible	30	599.396	19.98	38.814	38.265	58.275	1.1
B3_1G	B3	1	1B3	G	GB3	D1	A	other	36	98.098	2.725	1.85	48.145	72.507	0.2
B3_1G	B3	1	1B3	G	GB3	D1	A	other2 flag	0	NA	NA	NA	NA	NA	NA
B3_1G	B3	1	1B3	G	GB3	D1	A	locomotor play	2	2.496	1.248	1.059	14.252	NA	0
B3_1G	B3	1	1B3	G	GB3	D1	A	object play	2	24.248	12.124	10.076	565.049	NA	0
B3_1G	B3	1	1B3	G	GB3	D1	A	social play	1	2.247	2.247	NA	NA	NA	0
B3_1G	B3	1	1B3	G	GB3	D1	A	agonistic behaviour	3	2.99	0.997	0.501	872.007	165.396	0
B3_1G	B3	1	1B3	G	GB3	D1	A	nose to body	41	275.472	6.719	9.761	25.59	54.052	0.5
B3_1G	B3	1	1B3	G	GB3	D1	A	nose to nose	3	7.009	2.336	3.391	623.504	214.652	0
B3_1G	B3	1	1B3	G	GB3	D1	A	receives	5	NA	NA	NA	444.317	618.603	NA
B3_1R	B3	1	1B3	R	RB3	D1	B	eat or drink	7	71.019	10.146	3.005	229.696	350.458	0.1
B3_1R	B3	1	1B3	R	RB3	D1	B	eliminate	0	NA	NA	NA	NA	NA	NA
B3_1R	B3	1	1B3	R	RB3	D1	B	explores	22	159.409	7.246	9.025	37.478	52.066	0.3
B3_1R	B3	1	1B3	R	RB3	D1	B	immobile	5	25.573	5.115	2.133	21.985	31.127	0
B3_1R	B3	1	1B3	R	RB3	D1	B	inactive	13	1013.79	77.984	82.963	47.615	57.922	1.9
B3_1R	B3	1	1B3	R	RB3	D1	B	lying down	9	374.659	41.629	27.519	28.574	30.204	0.7
B3_1R	B3	1	1B3	R	RB3	D1	B	not visible	15	139.505	9.3	9.136	102.416	151.251	0.3
B3_1R	B3	1	1B3	R	RB3	D1	B	other	48	353.623	7.367	13.983	25.959	61.114	0.7
B3_1R	B3	1	1B3	R	RB3	D1	B	other2 flag	2	NA	NA	NA	69.257	NA	NA
B3_1R	B3	1	1B3	R	RB3	D1	B	locomotor play	0	0	0	NA	-	-	0
B3_1R	B3	1	1B3	R	RB3	D1	B	object play	0	0	0	NA	-	-	0
B3_1R	B3	1	1B3	R	RB3	D1	B	social play	0	0	0	NA	-	-	0
B3_1R	B3	1	1B3	R	RB3	D1	B	agonistic behaviour	1	0.499	0.499	NA	NA	NA	0
B3_1R	B3	1	1B3	R	RB3	D1	B	nose to body	20	54.867	2.743	2.173	75.361	96.315	0.1
B3_1R	B3	1	1B3	R	RB3	D1	B	nose to nose	2	1.748	0.874	0.881	1485.48	NA	0
B3_1R	B3	1	1B3	R	RB3	D1	B	receives	2	NA	NA	NA	832.326	NA	NA
B3_2B	B3	2	2B3	B	BB3	D1	A	eat or drink	4	55.938	13.984	4.079	20.652	18.214	0.1
B3_2B	B3	2	2B3	B	BB3	D1	A	eliminate	0	NA	NA	NA	NA	NA	NA
B3_2B	B3	2	2B3	B	BB3	D1	A	explores	24	973.752	40.573	55.832	11.35	18.668	1.8
B3_2B	B3	2	2B3	B	BB3	D1	A	immobile	0	0	0	NA	-	-	0
B3_2B	B3	2	2B3	B	BB3	D1	A	inactive	2	559.042	279.521	178.455	0.001	NA	1
B3_2B	B3	2	2B3	B	BB3	D1	A	lying down	6	857.825	142.971	167.039	55.444	37.21	1.6
B3_2B	B3	2	2B3	B	BB3	D1	A	not visible	5	62.602	12.52	7.527	136.676	191.296	0.1
B3_2B	B3	2	2B3	B	BB3	D1	A	other	13	56.3	4.331	2.327	55.902	113.533	0.1
B3_2B	B3	2	2B3	B	BB3	D1	A	other2 flag	0	NA	NA	NA	NA	NA	NA
B3_2B	B3	2	2B3	B	BB3	D1	A	locomotor play	0	0	0	NA	-	-	0
B3_2B	B3	2	2B3	B	BB3	D1	A	object play	0	0	0	NA	-	-	0
B3_2B	B3	2	2B3	B	BB3	D1	A	social play	0	0	0	NA	-	-	0
B3_2B	B3	2	2B3	B	BB3	D1	A	agonistic behaviour	0	0	0	NA	-	-	0
B3_2B	B3	2	2B3	B	BB3	D1	A	nose to body	2	8.759	4.379	5.117	0.001	NA	0
B3_2B	B3	2	2B3	B	BB3	D1	A	nose to nose	0	0	0	NA	-	-	0
B3_2B	B3	2	2B3	B	BB3	D1	A	receives	0	NA	NA	NA	NA	NA	NA
B3_2G	B3	2	2B3	G	GB3	D1	B	eat or drink	7	118.308	16.901	5.315	83.139	118.977	0.2
B3_2G	B3	2	2B3	G	GB3	D1	B	eliminate	0	NA	NA	NA	NA	NA	NA
B3_2G	B3	2	2B3	G	GB3	D1	B	explores	29	362.955	12.516	17.073	46.069	80.813	0.7
B3_2G	B3	2	2B3	G	GB3	D1	B	immobile	7	53.49	7.641	3.188	202.17	215.602	0.1
B3_2G	B3	2	2B3	G	GB3	D1	B	inactive	15	510.276	34.018	26.534	61.563	127.87	1
B3_2G	B3	2	2B3	G	GB3	D1	B	lying down	25	809.757	32.39	31.918	39.91	68.248	1.5
B3_2G	B3	2	2B3	G	GB3	D1	B	not visible	38	675.535	17.777	27.219	28.769	38.766	1.3
B3_2G	B3	2	2B3	G	GB3	D1	B	other	31	105.501	3.403	3.063	50.283	69.224	0.2
B3_2G	B3	2	2B3	G	GB3	D1	B	other2 flag	0	NA	NA	NA	NA	NA	NA
B3_2G	B3	2	2B3	G	GB3	D1	B	locomotor play	0	0	0	NA	-	-	0
B3_2G	B3	2	2B3	G	GB3	D1	B	object play	1	25.999	25.999	NA	NA	NA	0
B3_2G	B3	2	2B3	G	GB3	D1	B	social play	0	0	0	NA	-	-	0
B3_2G	B3	2	2B3	G	GB3	D1	B	agonistic behaviour	8	48.03	6.004	8.949	244.496	377.942	0.1
B3_2G	B3	2	2B3	G	GB3	D1	B	nose to body	7	19.994	2.856	1.492	263.517	235.422	0
B3_2G	B3	2	2B3	G	GB3	D1	B	nose to nose	0	0	0	NA	-	-	0
B3_2G	B3	2	2B3	G	GB3	D1	B	receives	13	NA	NA	NA	132.423	135.63	NA
B3_2R	B3	2	2B3	R	RB3	D1	B	eat or drink	9	213.818	23.758	16.04	170.063	222.289	0.4
B3_2R	B3	2	2B3	R	RB3	D1	B	eliminate	0	NA	NA	NA	NA	NA	NA
B3_2R	B3	2	2B3	R	RB3	D1	B	explores	16	292.717	18.295	25.749	57.822	88.472	0.5
B3_2R	B3	2	2B3	R	RB3	D1	B	immobile	11	75.287	6.844	5.746	81.311	203.916	0.1
B3_2R	B3	2	2B3	R	RB3	D1	B	inactive	3	425.208	141.736	87.434	3.873	5.476	0.8
B3_2R	B3	2	2B3	R	RB3	D1	B	lying down	7	318.851	45.55	44.319	138.403	251.934	0.6
B3_2R	B3	2	2B3	R	RB3	D1	B	not visible	22	671.44	30.52	57.079	47.911	77.368	1.3
B3_2R	B3	2	2B3	R	RB3	D1	B	other	40	139.138	3.478	2.382	41.087	68.217	0.3
B3_2R	B3	2	2B3	R	RB3	D1	B	other2 flag	0	NA	NA	NA	NA	NA	NA
B3_2R	B3	2	2B3	R	RB3	D1	B	locomotor play	4	5.613	1.403	0.7	265.474	423.231	0
B3_2R	B3	2	2B3	R	RB3	D1	B	object play	4	9.572	2.393	2.789	161.297	154.615	0
B3_2R	B3	2	2B3	R	RB3	D1	B	social play	12	65.334	5.444	5.325	13.014	15.988	0.1
B3_2R	B3	2	2B3	R	RB3	D1	B	agonistic behaviour	2	2.002	1.001	0.001	22.292	NA	0
B3_2R	B3	2	2B3	R	RB3	D1	B	nose to body	7	13.353	1.908	0.729	170.387	197.856	0
B3_2R	B3	2	2B3	R	RB3	D1	B	nose to nose	2	2.383	1.192	0.627	445.861	NA	0
B3_2R	B3	2	2B3	R	RB3	D1	B	receives	5	NA	NA	NA	217.148	176.156	NA
B3_3B	B3	3	3B3	B	BB3	D1	A	eat or drink	8	263.464	32.933	30.682	217.805	362.029	0.5
B3_3B	B3	3	3B3	B	BB3	D1	A	eliminate	0	NA	NA	NA	NA	NA	NA
B3_3B	B3	3	3B3	B	BB3	D1	A	explores	25	98.694	3.948	3.58	70.024	185.13	0.2
B3_3B	B3	3	3B3	B	BB3	D1	A	immobile	2	14.262	7.131	1.237	1050.31	NA	0
B3_3B	B3	3	3B3	B	BB3	D1	A	inactive	7	1012.14	144.591	130.108	28.967	59.828	1.9
B3_3B	B3	3	3B3	B	BB3	D1	A	lying down	4	346.86	86.715	139.203	387.347	631.654	0.6
B3_3B	B3	3	3B3	B	BB3	D1	A	not visible	7	903.045	129.006	309.968	129.815	237.565	1.7
B3_3B	B3	3	3B3	B	BB3	D1	A	other	25	72.239	2.89	1.802	71.247	202.232	0.1
B3_3B	B3	3	3B3	B	BB3	D1	A	other2 flag	0	NA	NA	NA	NA	NA	NA
B3_3B	B3	3	3B3	B	BB3	D1	A	locomotor play	0	0	0	NA	-	-	0
B3_3B	B3	3	3B3	B	BB3	D1	A	object play	0	0	0	NA	-	-	0
B3_3B	B3	3	3B3	B	BB3	D1	A	social play	0	0	0	NA	-	-	0
B3_3B	B3	3	3B3	B	BB3	D1	A	agonistic behaviour	0	0	0	NA	-	-	0
B3_3B	B3	3	3B3	B	BB3	D1	A	nose to body	31	174.989	5.645	4.28	52.05	214.906	0.3
B3_3B	B3	3	3B3	B	BB3	D1	A	nose to nose	1	0.261	0.261	NA	NA	NA	0
B3_3B	B3	3	3B3	B	BB3	D1	A	receives	2	NA	NA	NA	1545.56	NA	NA
B3_3G	B3	3	3B3	G	GB3	D1	B	eat or drink	0	0	0	NA	-	-	0
B3_3G	B3	3	3B3	G	GB3	D1	B	eliminate	0	NA	NA	NA	NA	NA	NA
B3_3G	B3	3	3B3	G	GB3	D1	B	explores	7	229.051	32.722	35.634	3.452	3.228	0.4
B3_3G	B3	3	3B3	G	GB3	D1	B	immobile	3	13.989	4.663	0.754	79.212	103.458	0
B3_3G	B3	3	3B3	G	GB3	D1	B	inactive	3	1359.17	453.057	124.363	4.375	6.185	2.5
B3_3G	B3	3	3B3	G	GB3	D1	B	lying down	3	275.826	91.942	27.098	55.855	30.85	0.5
B3_3G	B3	3	3B3	G	GB3	D1	B	not visible	6	58.743	9.79	8.178	22.632	19.688	0.1
B3_3G	B3	3	3B3	G	GB3	D1	B	other	9	29.459	3.273	3.135	92.836	145.309	0.1
B3_3G	B3	3	3B3	G	GB3	D1	B	other2 flag	0	NA	NA	NA	NA	NA	NA
B3_3G	B3	3	3B3	G	GB3	D1	B	locomotor play	0	0	0	NA	-	-	0
B3_3G	B3	3	3B3	G	GB3	D1	B	object play	0	0	0	NA	-	-	0
B3_3G	B3	3	3B3	G	GB3	D1	B	social play	0	0	0	NA	-	-	0
B3_3G	B3	3	3B3	G	GB3	D1	B	agonistic behaviour	0	0	0	NA	-	-	0
B3_3G	B3	3	3B3	G	GB3	D1	B	nose to body	11	51.371	4.67	5.403	11.253	12.105	0.1
B3_3G	B3	3	3B3	G	GB3	D1	B	nose to nose	0	0	0	NA	-	-	0
B3_3G	B3	3	3B3	G	GB3	D1	B	receives	0	NA	NA	NA	NA	NA	NA
B3_3R	B3	3	3B3	R	RB3	D1	B	eat or drink	2	20.253	10.127	2.282	1.004	NA	0
B3_3R	B3	3	3B3	R	RB3	D1	B	eliminate	0	NA	NA	NA	NA	NA	NA
B3_3R	B3	3	3B3	R	RB3	D1	B	explores	16	396.606	24.788	22.301	91.36	147.034	0.7
B3_3R	B3	3	3B3	R	RB3	D1	B	immobile	1	10.249	10.249	NA	NA	NA	0
B3_3R	B3	3	3B3	R	RB3	D1	B	inactive	10	585.84	58.584	40.592	122.485	181.11	1.1
B3_3R	B3	3	3B3	R	RB3	D1	B	lying down	14	991.611	70.829	65.649	55.94	71.837	1.9
B3_3R	B3	3	3B3	R	RB3	D1	B	not visible	17	451.907	26.583	31.441	83.793	106.327	0.8
B3_3R	B3	3	3B3	R	RB3	D1	B	other	14	83.679	5.977	3.484	130.383	142.25	0.2
B3_3R	B3	3	3B3	R	RB3	D1	B	other2 flag	0	NA	NA	NA	NA	NA	NA
B3_3R	B3	3	3B3	R	RB3	D1	B	locomotor play	0	0	0	NA	-	-	0
B3_3R	B3	3	3B3	R	RB3	D1	B	object play	0	0	0	NA	-	-	0
B3_3R	B3	3	3B3	R	RB3	D1	B	social play	0	0	0	NA	-	-	0
B3_3R	B3	3	3B3	R	RB3	D1	B	agonistic behaviour	4	5.526	1.381	0.484	468.292	769.807	0
B3_3R	B3	3	3B3	R	RB3	D1	B	nose to body	14	123.378	8.813	17.861	63.523	144.936	0.2
B3_3R	B3	3	3B3	R	RB3	D1	B	nose to nose	3	1.251	0.417	0.379	340.594	481.671	0
B3_3R	B3	3	3B3	R	RB3	D1	B	receives	5	NA	NA	NA	361.675	646.987	NA
B3_4B	B3	4	4B3	B	BB3	D1	A	eat or drink	0	0	0	NA	-	-	0
B3_4B	B3	4	4B3	B	BB3	D1	A	eliminate	0	NA	NA	NA	NA	NA	NA
B3_4B	B3	4	4B3	B	BB3	D1	A	explores	5	22.529	4.506	2.82	130.876	122.307	0
B3_4B	B3	4	4B3	B	BB3	D1	A	immobile	4	15.909	3.977	0.82	14.05	16.89	0
B3_4B	B3	4	4B3	B	BB3	D1	A	inactive	13	1585.86	121.989	252.702	8.529	18.608	3
B3_4B	B3	4	4B3	B	BB3	D1	A	lying down	3	27.364	9.121	13.357	135.98	150.933	0.1
B3_4B	B3	4	4B3	B	BB3	D1	A	not visible	4	238.521	59.63	55.194	46.199	43.343	0.4
B3_4B	B3	4	4B3	B	BB3	D1	A	other	12	51.328	4.277	2.378	48.832	65.733	0.1
B3_4B	B3	4	4B3	B	BB3	D1	A	other2 flag	0	NA	NA	NA	NA	NA	NA
B3_4B	B3	4	4B3	B	BB3	D1	A	locomotor play	0	0	0	NA	-	-	0
B3_4B	B3	4	4B3	B	BB3	D1	A	object play	0	0	0	NA	-	-	0
B3_4B	B3	4	4B3	B	BB3	D1	A	social play	0	0	0	NA	-	-	0
B3_4B	B3	4	4B3	B	BB3	D1	A	agonistic behaviour	0	0	0	NA	-	-	0
B3_4B	B3	4	4B3	B	BB3	D1	A	nose to body	3	6.24	2.08	1.533	101.605	78.948	0
B3_4B	B3	4	4B3	B	BB3	D1	A	nose to nose	0	0	0	NA	-	-	0
B3_4B	B3	4	4B3	B	BB3	D1	A	receives	0	NA	NA	NA	NA	NA	NA
B3_4G	B3	4	4B3	G	GB3	D1	A	eat or drink	4	133.345	33.336	40.537	20.645	15.434	0.2
B3_4G	B3	4	4B3	G	GB3	D1	A	eliminate	0	NA	NA	NA	NA	NA	NA
B3_4G	B3	4	4B3	G	GB3	D1	A	explores	11	69.665	6.333	5.953	170.61	271.71	0.1
B3_4G	B3	4	4B3	G	GB3	D1	A	immobile	6	45.781	7.63	5.887	307.759	347.675	0.1
B3_4G	B3	4	4B3	G	GB3	D1	A	inactive	13	1229.67	94.59	141.726	38.523	102.481	2.3
B3_4G	B3	4	4B3	G	GB3	D1	A	lying down	9	148.683	16.52	7.448	200.641	222.594	0.3
B3_4G	B3	4	4B3	G	GB3	D1	A	not visible	14	121.672	8.691	9.583	128.778	165.159	0.2
B3_4G	B3	4	4B3	G	GB3	D1	A	other	16	71.542	4.471	8.005	113.215	182.309	0.1
B3_4G	B3	4	4B3	G	GB3	D1	A	other2 flag	3	NA	NA	NA	440.988	152.506	NA
B3_4G	B3	4	4B3	G	GB3	D1	A	locomotor play	0	0	0	NA	-	-	0
B3_4G	B3	4	4B3	G	GB3	D1	A	object play	0	0	0	NA	-	-	0
B3_4G	B3	4	4B3	G	GB3	D1	A	social play	0	0	0	NA	-	-	0
B3_4G	B3	4	4B3	G	GB3	D1	A	agonistic behaviour	2	1.507	0.753	0.359	4.255	NA	0
B3_4G	B3	4	4B3	G	GB3	D1	A	nose to body	7	35.677	5.097	4.547	137.726	234.366	0.1
B3_4G	B3	4	4B3	G	GB3	D1	A	nose to nose	4	4.89	1.222	0.417	392.258	385.389	0
B3_4G	B3	4	4B3	G	GB3	D1	A	receives	2	NA	NA	NA	1576.83	NA	NA
B3_4R	B3	4	4B3	R	RB3	D1	B	eat or drink	1	70.566	70.566	NA	NA	NA	0.1
B3_4R	B3	4	4B3	R	RB3	D1	B	eliminate	0	NA	NA	NA	NA	NA	NA
B3_4R	B3	4	4B3	R	RB3	D1	B	explores	17	86.724	5.101	5.829	75.244	119.075	0.2
B3_4R	B3	4	4B3	R	RB3	D1	B	immobile	17	165.865	9.757	16.149	52.258	79.198	0.3
B3_4R	B3	4	4B3	R	RB3	D1	B	inactive	5	603.67	120.734	78.774	12.447	24.892	1.1
B3_4R	B3	4	4B3	R	RB3	D1	B	lying down	13	300.603	23.123	26.773	43.339	51.967	0.6
B3_4R	B3	4	4B3	R	RB3	D1	B	not visible	15	579.743	38.65	72.521	52.467	56.458	1.1
B3_4R	B3	4	4B3	R	RB3	D1	B	other	38	124.877	3.286	2.199	31.426	52.867	0.2
B3_4R	B3	4	4B3	R	RB3	D1	B	other2 flag	0	NA	NA	NA	NA	NA	NA
B3_4R	B3	4	4B3	R	RB3	D1	B	locomotor play	2	2.5	1.25	0.355	148.901	NA	0
B3_4R	B3	4	4B3	R	RB3	D1	B	object play	4	12.006	3.002	2.668	214.297	287.511	0
B3_4R	B3	4	4B3	R	RB3	D1	B	social play	0	0	0	NA	-	-	0
B3_4R	B3	4	4B3	R	RB3	D1	B	agonistic behaviour	0	0	0	NA	-	-	0
B3_4R	B3	4	4B3	R	RB3	D1	B	nose to body	8	15.403	1.925	1.094	156.674	160.992	0
B3_4R	B3	4	4B3	R	RB3	D1	B	nose to nose	0	0	0	NA	-	-	0
B3_4R	B3	4	4B3	R	RB3	D1	B	receives	2	NA	NA	NA	380.129	NA	NA
B3_5B	B3	5	5B3	B	BB3	D1	A	eat or drink	3	264.756	88.252	64.892	238.367	324.726	0.5
B3_5B	B3	5	5B3	B	BB3	D1	A	eliminate	0	NA	NA	NA	NA	NA	NA
B3_5B	B3	5	5B3	B	BB3	D1	A	explores	10	51.638	5.164	4.55	92.5	198.573	0.1
B3_5B	B3	5	5B3	B	BB3	D1	A	immobile	1	7.247	7.247	NA	NA	NA	0
B3_5B	B3	5	5B3	B	BB3	D1	A	inactive	10	1344.45	134.446	193.101	37.844	89.711	2.5
B3_5B	B3	5	5B3	B	BB3	D1	A	lying down	1	20.341	20.341	NA	NA	NA	0
B3_5B	B3	5	5B3	B	BB3	D1	A	not visible	10	306.767	30.677	74.995	94.21	156.957	0.6
B3_5B	B3	5	5B3	B	BB3	D1	A	other	15	46.788	3.119	1.885	60.018	79.963	0.1
B3_5B	B3	5	5B3	B	BB3	D1	A	other2 flag	0	NA	NA	NA	NA	NA	NA
B3_5B	B3	5	5B3	B	BB3	D1	A	locomotor play	0	0	0	NA	-	-	0
B3_5B	B3	5	5B3	B	BB3	D1	A	object play	0	0	0	NA	-	-	0
B3_5B	B3	5	5B3	B	BB3	D1	A	social play	0	0	0	NA	-	-	0
B3_5B	B3	5	5B3	B	BB3	D1	A	agonistic behaviour	0	0	0	NA	-	-	0
B3_5B	B3	5	5B3	B	BB3	D1	A	nose to body	5	17.206	3.441	1.111	172.813	239.992	0
B3_5B	B3	5	5B3	B	BB3	D1	A	nose to nose	0	0	0	NA	-	-	0
B3_5B	B3	5	5B3	B	BB3	D1	A	receives	0	NA	NA	NA	NA	NA	NA
B3_5G	B3	5	5B3	G	GB3	D1	A	eat or drink	0	0	0	NA	-	-	0
B3_5G	B3	5	5B3	G	GB3	D1	A	eliminate	0	NA	NA	NA	NA	NA	NA
B3_5G	B3	5	5B3	G	GB3	D1	A	explores	10	149.799	14.98	15.413	36.823	42.212	0.3
B3_5G	B3	5	5B3	G	GB3	D1	A	immobile	0	0	0	NA	-	-	0
B3_5G	B3	5	5B3	G	GB3	D1	A	inactive	3	1482.17	494.057	696.504	144.084	89.272	2.8
B3_5G	B3	5	5B3	G	GB3	D1	A	lying down	4	128.586	32.146	17.008	77.092	102.715	0.2
B3_5G	B3	5	5B3	G	GB3	D1	A	not visible	4	83.27	20.817	15.162	123.138	9.527	0.2
B3_5G	B3	5	5B3	G	GB3	D1	A	other	10	50.445	5.045	2.178	46.322	50.552	0.1
B3_5G	B3	5	5B3	G	GB3	D1	A	other2 flag	0	NA	NA	NA	NA	NA	NA
B3_5G	B3	5	5B3	G	GB3	D1	A	locomotor play	0	0	0	NA	-	-	0
B3_5G	B3	5	5B3	G	GB3	D1	A	object play	0	0	0	NA	-	-	0
B3_5G	B3	5	5B3	G	GB3	D1	A	social play	0	0	0	NA	-	-	0
B3_5G	B3	5	5B3	G	GB3	D1	A	agonistic behaviour	1	0.246	0.246	NA	NA	NA	0
B3_5G	B3	5	5B3	G	GB3	D1	A	nose to body	3	12.501	4.167	3.755	156.916	220.494	0
B3_5G	B3	5	5B3	G	GB3	D1	A	nose to nose	1	0.757	0.757	NA	NA	NA	0
B3_5G	B3	5	5B3	G	GB3	D1	A	receives	1	NA	NA	NA	NA	NA	NA
B3_5R	B3	5	5B3	R	RB3	D1	B	eat or drink	3	99.884	33.295	20.045	792.428	1107.74	0.2
B3_5R	B3	5	5B3	R	RB3	D1	B	eliminate	0	NA	NA	NA	NA	NA	NA
B3_5R	B3	5	5B3	R	RB3	D1	B	explores	14	55.592	3.971	3.1	111.87	186.953	0.1
B3_5R	B3	5	5B3	R	RB3	D1	B	immobile	4	19.986	4.996	0.533	478.612	392.953	0
B3_5R	B3	5	5B3	R	RB3	D1	B	inactive	16	904.679	56.542	43.628	53.149	104.519	1.7
B3_5R	B3	5	5B3	R	RB3	D1	B	lying down	11	549.203	49.928	70.607	101.161	87.631	1
B3_5R	B3	5	5B3	R	RB3	D1	B	not visible	23	943.908	41.039	83.793	35.953	56.127	1.8
B3_5R	B3	5	5B3	R	RB3	D1	B	other	26	86.545	3.329	2.327	66.289	117.602	0.2
B3_5R	B3	5	5B3	R	RB3	D1	B	other2 flag	0	NA	NA	NA	NA	NA	NA
B3_5R	B3	5	5B3	R	RB3	D1	B	locomotor play	0	0	0	NA	-	-	0
B3_5R	B3	5	5B3	R	RB3	D1	B	object play	0	0	0	NA	-	-	0
B3_5R	B3	5	5B3	R	RB3	D1	B	social play	0	0	0	NA	-	-	0
B3_5R	B3	5	5B3	R	RB3	D1	B	agonistic behaviour	5	9.753	1.951	0.536	397.769	320.69	0
B3_5R	B3	5	5B3	R	RB3	D1	B	nose to body	6	27.27	4.545	3.06	166.15	283.955	0.1
B3_5R	B3	5	5B3	R	RB3	D1	B	nose to nose	3	4.758	1.586	1.378	342.839	371.221	0
B3_5R	B3	5	5B3	R	RB3	D1	B	receives	5	NA	NA	NA	356.832	250.445	NA
B2_1B	B2	1	1B2	B	BB2	D2	B	eat or drink	4	100.743	25.186	16.325	21.714	22.856	0.2
B2_1B	B2	1	1B2	B	BB2	D2	B	eliminate	1	NA	NA	NA	NA	NA	NA
B2_1B	B2	1	1B2	B	BB2	D2	B	explores	56	540.059	9.644	14.768	18.365	34.642	1
B2_1B	B2	1	1B2	B	BB2	D2	B	immobile	8	50.17	6.271	4.674	185.757	242.825	0.1
B2_1B	B2	1	1B2	B	BB2	D2	B	inactive	7	411.806	58.829	48.436	172.899	246.245	0.8
B2_1B	B2	1	1B2	B	BB2	D2	B	lying down	16	766.416	47.901	36.469	67.294	94.457	1.5
B2_1B	B2	1	1B2	B	BB2	D2	B	not visible	49	321.184	6.555	6.704	24.527	39.265	0.6
B2_1B	B2	1	1B2	B	BB2	D2	B	other	42	100.579	2.395	1.79	34.172	68.239	0.2
B2_1B	B2	1	1B2	B	BB2	D2	B	other2 flag	0	NA	NA	NA	NA	NA	NA
B2_1B	B2	1	1B2	B	BB2	D2	B	locomotor play	2	1.997	0.998	1.063	73.514	NA	0
B2_1B	B2	1	1B2	B	BB2	D2	B	object play	0	0	0	NA	-	-	0
B2_1B	B2	1	1B2	B	BB2	D2	B	social play	1	8.577	8.577	NA	NA	NA	0
B2_1B	B2	1	1B2	B	BB2	D2	B	agonistic behaviour	4	7.683	1.921	1.579	431.355	122.132	0
B2_1B	B2	1	1B2	B	BB2	D2	B	nose to body	31	87.951	2.837	2.682	56.928	135.491	0.2
B2_1B	B2	1	1B2	B	BB2	D2	B	nose to nose	2	1.498	0.749	0.355	1190.69	NA	0
B2_1B	B2	1	1B2	B	BB2	D2	B	receives	13	NA	NA	NA	90.236	220.115	NA
B2_1G	B2	1	1B2	G	GB2	D2	A	eat or drink	3	63.516	21.172	4.168	19.146	22.826	0.1
B2_1G	B2	1	1B2	G	GB2	D2	A	eliminate	0	NA	NA	NA	NA	NA	NA
B2_1G	B2	1	1B2	G	GB2	D2	A	explores	41	360.086	8.783	10.904	14.352	19.23	0.7
B2_1G	B2	1	1B2	G	GB2	D2	A	immobile	12	51.145	4.262	2.581	62.267	60.897	0.1
B2_1G	B2	1	1B2	G	GB2	D2	A	inactive	2	896.103	448.052	590.808	762.613	NA	1.7
B2_1G	B2	1	1B2	G	GB2	D2	A	lying down	5	301.885	60.377	49.638	78.966	90.776	0.6
B2_1G	B2	1	1B2	G	GB2	D2	A	not visible	23	177.878	7.734	8.879	29.935	39.909	0.3
B2_1G	B2	1	1B2	G	GB2	D2	A	other	41	155.049	3.782	3.853	16.459	24.688	0.3
B2_1G	B2	1	1B2	G	GB2	D2	A	other2 flag	0	NA	NA	NA	NA	NA	NA
B2_1G	B2	1	1B2	G	GB2	D2	A	locomotor play	0	0	0	NA	-	-	0
B2_1G	B2	1	1B2	G	GB2	D2	A	object play	1	1.499	1.499	NA	NA	NA	0
B2_1G	B2	1	1B2	G	GB2	D2	A	social play	2	4.251	2.126	1.235	432.93	NA	0
B2_1G	B2	1	1B2	G	GB2	D2	A	agonistic behaviour	1	0.002	0.002	NA	NA	NA	0
B2_1G	B2	1	1B2	G	GB2	D2	A	nose to body	16	59.209	3.701	6.239	56.345	86.723	0.1
B2_1G	B2	1	1B2	G	GB2	D2	A	nose to nose	2	1.001	0.5	0.353	171.42	NA	0
B2_1G	B2	1	1B2	G	GB2	D2	A	receives	5	NA	NA	NA	186.467	349.909	NA
B2_1R	B2	1	1B2	R	RB2	D2	A	eat or drink	0	0	0	NA	-	-	0
B2_1R	B2	1	1B2	R	RB2	D2	A	eliminate	0	NA	NA	NA	NA	NA	NA
B2_1R	B2	1	1B2	R	RB2	D2	A	explores	6	18.585	3.097	2.679	21.904	37.066	0
B2_1R	B2	1	1B2	R	RB2	D2	A	immobile	0	0	0	NA	-	-	0
B2_1R	B2	1	1B2	R	RB2	D2	A	inactive	3	1721.54	573.848	597.403	19.884	28.12	3.3
B2_1R	B2	1	1B2	R	RB2	D2	A	lying down	2	12.385	6.193	5.928	83.087	NA	0
B2_1R	B2	1	1B2	R	RB2	D2	A	not visible	4	23.357	5.839	5.196	39.092	58.889	0
B2_1R	B2	1	1B2	R	RB2	D2	A	other	5	10.763	2.153	1.847	36.819	57.623	0
B2_1R	B2	1	1B2	R	RB2	D2	A	other2 flag	0	NA	NA	NA	NA	NA	NA
B2_1R	B2	1	1B2	R	RB2	D2	A	locomotor play	0	0	0	NA	-	-	0
B2_1R	B2	1	1B2	R	RB2	D2	A	object play	0	0	0	NA	-	-	0
B2_1R	B2	1	1B2	R	RB2	D2	A	social play	0	0	0	NA	-	-	0
B2_1R	B2	1	1B2	R	RB2	D2	A	agonistic behaviour	0	0	0	NA	-	-	0
B2_1R	B2	1	1B2	R	RB2	D2	A	nose to body	10	23.681	2.368	2.036	12.022	29.93	0
B2_1R	B2	1	1B2	R	RB2	D2	A	nose to nose	2	1.533	0.766	0.491	12.753	NA	0
B2_1R	B2	1	1B2	R	RB2	D2	A	receives	0	NA	NA	NA	NA	NA	NA
B2_2B	B2	2	2B2	B	BB2	D2	B	eat or drink	9	222.197	24.689	14.264	12.718	8.112	0.4
B2_2B	B2	2	2B2	B	BB2	D2	B	eliminate	0	NA	NA	NA	NA	NA	NA
B2_2B	B2	2	2B2	B	BB2	D2	B	explores	26	259.069	9.964	13.757	30.948	54.969	0.5
B2_2B	B2	2	2B2	B	BB2	D2	B	immobile	5	11.502	2.3	1.19	82.648	55.019	0
B2_2B	B2	2	2B2	B	BB2	D2	B	inactive	4	1000.05	250.013	334.792	104.604	144.404	1.9
B2_2B	B2	2	2B2	B	BB2	D2	B	lying down	3	353.086	117.695	137.739	149.774	81.38	0.7
B2_2B	B2	2	2B2	B	BB2	D2	B	not visible	15	35.928	2.395	2.073	45.536	78.486	0.1
B2_2B	B2	2	2B2	B	BB2	D2	B	other	34	102.935	3.028	2.242	17.808	43.061	0.2
B2_2B	B2	2	2B2	B	BB2	D2	B	other2 flag	0	NA	NA	NA	NA	NA	NA
B2_2B	B2	2	2B2	B	BB2	D2	B	locomotor play	0	0	0	NA	-	-	0
B2_2B	B2	2	2B2	B	BB2	D2	B	object play	0	0	0	NA	-	-	0
B2_2B	B2	2	2B2	B	BB2	D2	B	social play	0	0	0	NA	-	-	0
B2_2B	B2	2	2B2	B	BB2	D2	B	agonistic behaviour	1	0.502	0.502	NA	NA	NA	0
B2_2B	B2	2	2B2	B	BB2	D2	B	nose to body	18	45.471	2.526	2.664	37.424	81.842	0.1
B2_2B	B2	2	2B2	B	BB2	D2	B	nose to nose	2	0.748	0.374	0.177	373.628	NA	0
B2_2B	B2	2	2B2	B	BB2	D2	B	receives	6	NA	NA	NA	134.532	161.415	NA
B2_2G	B2	2	2B2	G	GB2	D2	B	eat or drink	1	7.611	7.611	NA	NA	NA	0
B2_2G	B2	2	2B2	G	GB2	D2	B	eliminate	0	NA	NA	NA	NA	NA	NA
B2_2G	B2	2	2B2	G	GB2	D2	B	explores	11	56.872	5.17	3.529	23.113	24.593	0.1
B2_2G	B2	2	2B2	G	GB2	D2	B	immobile	1	22.499	22.499	NA	NA	NA	0
B2_2G	B2	2	2B2	G	GB2	D2	B	inactive	6	1441.27	240.211	235.399	57.647	94.232	2.8
B2_2G	B2	2	2B2	G	GB2	D2	B	lying down	5	145.297	29.059	13.01	213.551	174.234	0.3
B2_2G	B2	2	2B2	G	GB2	D2	B	not visible	18	1489.57	82.754	139.395	16.444	36.931	2.9
B2_2G	B2	2	2B2	G	GB2	D2	B	other	18	43.799	2.433	1.34	14.948	22.019	0.1
B2_2G	B2	2	2B2	G	GB2	D2	B	other2 flag	1	NA	NA	NA	NA	NA	NA
B2_2G	B2	2	2B2	G	GB2	D2	B	locomotor play	0	0	0	NA	-	-	0
B2_2G	B2	2	2B2	G	GB2	D2	B	object play	0	0	0	NA	-	-	0
B2_2G	B2	2	2B2	G	GB2	D2	B	social play	0	0	0	NA	-	-	0
B2_2G	B2	2	2B2	G	GB2	D2	B	agonistic behaviour	8	5.994	0.749	0.654	109.253	171.327	0
B2_2G	B2	2	2B2	G	GB2	D2	B	nose to body	10	28.041	2.804	3.463	85.194	141.36	0.1
B2_2G	B2	2	2B2	G	GB2	D2	B	nose to nose	2	2.996	1.498	0.352	64.823	NA	0
B2_2G	B2	2	2B2	G	GB2	D2	B	receives	2	NA	NA	NA	1224.22	NA	NA
B2_2R	B2	2	2B2	R	RB2	D2	A	eat or drink	0	0	0	NA	-	-	0
B2_2R	B2	2	2B2	R	RB2	D2	A	eliminate	0	NA	NA	NA	NA	NA	NA
B2_2R	B2	2	2B2	R	RB2	D2	A	explores	1	0.748	0.748	NA	NA	NA	0
B2_2R	B2	2	2B2	R	RB2	D2	A	immobile	0	0	0	NA	-	-	0
B2_2R	B2	2	2B2	R	RB2	D2	A	inactive	4	1630.05	407.512	292.781	50.763	69.819	3.1
B2_2R	B2	2	2B2	R	RB2	D2	A	lying down	4	60.776	15.194	12.84	77.418	72.732	0.1
B2_2R	B2	2	2B2	R	RB2	D2	A	not visible	13	558.851	42.989	97.537	44.557	126.976	1.1
B2_2R	B2	2	2B2	R	RB2	D2	A	other	8	17.747	2.218	1.62	154.776	285.547	0
B2_2R	B2	2	2B2	R	RB2	D2	A	other2 flag	0	NA	NA	NA	NA	NA	NA
B2_2R	B2	2	2B2	R	RB2	D2	A	locomotor play	0	0	0	NA	-	-	0
B2_2R	B2	2	2B2	R	RB2	D2	A	object play	0	0	0	NA	-	-	0
B2_2R	B2	2	2B2	R	RB2	D2	A	social play	0	0	0	NA	-	-	0
B2_2R	B2	2	2B2	R	RB2	D2	A	agonistic behaviour	1	4.252	4.252	NA	NA	NA	0
B2_2R	B2	2	2B2	R	RB2	D2	A	nose to body	12	66.924	5.577	11.812	93.84	232.648	0.1
B2_2R	B2	2	2B2	R	RB2	D2	A	nose to nose	1	0.749	0.749	NA	NA	NA	0
B2_2R	B2	2	2B2	R	RB2	D2	A	receives	2	NA	NA	NA	834.324	NA	NA
B2_3B	B2	3	3B2	B	BB2	D2	A	eat or drink	3	25.363	8.454	1.926	134.131	164.549	0
B2_3B	B2	3	3B2	B	BB2	D2	A	eliminate	0	NA	NA	NA	NA	NA	NA
B2_3B	B2	3	3B2	B	BB2	D2	A	explores	27	282.038	10.446	16.45	27.7	38.21	0.5
B2_3B	B2	3	3B2	B	BB2	D2	A	immobile	6	19.496	3.249	1.085	35.937	29.759	0
B2_3B	B2	3	3B2	B	BB2	D2	A	inactive	8	924.243	115.53	144.95	40.752	100.599	1.8
B2_3B	B2	3	3B2	B	BB2	D2	A	lying down	10	561.265	56.127	66.405	63.889	49.738	1.1
B2_3B	B2	3	3B2	B	BB2	D2	A	not visible	15	276.033	18.402	27.881	51.426	103.809	0.5
B2_3B	B2	3	3B2	B	BB2	D2	A	other	30	96.617	3.221	2.667	31.329	89.148	0.2
B2_3B	B2	3	3B2	B	BB2	D2	A	other2 flag	0	NA	NA	NA	NA	NA	NA
B2_3B	B2	3	3B2	B	BB2	D2	A	locomotor play	0	0	0	NA	-	-	0
B2_3B	B2	3	3B2	B	BB2	D2	A	object play	1	0.995	0.995	NA	NA	NA	0
B2_3B	B2	3	3B2	B	BB2	D2	A	social play	1	4.249	4.249	NA	NA	NA	0
B2_3B	B2	3	3B2	B	BB2	D2	A	agonistic behaviour	13	26.613	2.047	1.488	43.516	85.131	0.1
B2_3B	B2	3	3B2	B	BB2	D2	A	nose to body	8	33.033	4.129	4.993	143.5	135.118	0.1
B2_3B	B2	3	3B2	B	BB2	D2	A	nose to nose	0	0	0	NA	-	-	0
B2_3B	B2	3	3B2	B	BB2	D2	A	receives	3	NA	NA	NA	20.521	17.34	NA
B2_3G	B2	3	3B2	G	GB2	D2	B	eat or drink	8	237.632	29.704	22.343	10.664	10.815	0.5
B2_3G	B2	3	3B2	G	GB2	D2	B	eliminate	0	NA	NA	NA	NA	NA	NA
B2_3G	B2	3	3B2	G	GB2	D2	B	explores	12	122.042	10.17	8.464	85.001	213.599	0.2
B2_3G	B2	3	3B2	G	GB2	D2	B	immobile	3	17.678	5.893	2.717	104.982	49.014	0
B2_3G	B2	3	3B2	G	GB2	D2	B	inactive	9	1262.34	140.26	145.742	18.36	40.779	2.4
B2_3G	B2	3	3B2	G	GB2	D2	B	lying down	5	205.672	41.134	29.784	198.27	353.287	0.4
B2_3G	B2	3	3B2	G	GB2	D2	B	not visible	7	36.83	5.261	2.586	174.417	362.683	0.1
B2_3G	B2	3	3B2	G	GB2	D2	B	other	11	52.699	4.791	3.139	42.042	44.934	0.1
B2_3G	B2	3	3B2	G	GB2	D2	B	other2 flag	0	NA	NA	NA	NA	NA	NA
B2_3G	B2	3	3B2	G	GB2	D2	B	locomotor play	0	0	0	NA	-	-	0
B2_3G	B2	3	3B2	G	GB2	D2	B	object play	0	0	0	NA	-	-	0
B2_3G	B2	3	3B2	G	GB2	D2	B	social play	0	0	0	NA	-	-	0
B2_3G	B2	3	3B2	G	GB2	D2	B	agonistic behaviour	2	1.875	0.937	0.803	231.237	NA	0
B2_3G	B2	3	3B2	G	GB2	D2	B	nose to body	2	2.246	1.123	0.525	8.504	NA	0
B2_3G	B2	3	3B2	G	GB2	D2	B	nose to nose	0	0	0	NA	-	-	0
B2_3G	B2	3	3B2	G	GB2	D2	B	receives	4	NA	NA	NA	123.366	192.81	NA
B2_3R	B2	3	3B2	R	RB2	D2	B	eat or drink	0	0	0	NA	-	-	0
B2_3R	B2	3	3B2	R	RB2	D2	B	eliminate	0	NA	NA	NA	NA	NA	NA
B2_3R	B2	3	3B2	R	RB2	D2	B	explores	29	139.881	4.823	4.106	12.638	20.459	0.3
B2_3R	B2	3	3B2	R	RB2	D2	B	immobile	2	8.252	4.126	0.18	46.032	NA	0
B2_3R	B2	3	3B2	R	RB2	D2	B	inactive	11	1304.45	118.586	157.52	0.001	0	2.5
B2_3R	B2	3	3B2	R	RB2	D2	B	lying down	3	129.336	43.112	8.955	86.226	53.589	0.2
B2_3R	B2	3	3B2	R	RB2	D2	B	not visible	29	207.842	7.167	6.186	9.272	14.44	0.4
B2_3R	B2	3	3B2	R	RB2	D2	B	other	37	69.953	1.891	1.222	11.651	15.297	0.1
B2_3R	B2	3	3B2	R	RB2	D2	B	other2 flag	0	NA	NA	NA	NA	NA	NA
B2_3R	B2	3	3B2	R	RB2	D2	B	locomotor play	1	1.998	1.998	NA	NA	NA	0
B2_3R	B2	3	3B2	R	RB2	D2	B	object play	1	1.126	1.126	NA	NA	NA	0
B2_3R	B2	3	3B2	R	RB2	D2	B	social play	0	0	0	NA	-	-	0
B2_3R	B2	3	3B2	R	RB2	D2	B	agonistic behaviour	0	0	0	NA	-	-	0
B2_3R	B2	3	3B2	R	RB2	D2	B	nose to body	20	40.696	2.035	2.742	20.079	31.405	0.1
B2_3R	B2	3	3B2	R	RB2	D2	B	nose to nose	2	2.766	1.383	0.525	0.738	NA	0
B2_3R	B2	3	3B2	R	RB2	D2	B	receives	2	NA	NA	NA	2.255	NA	NA
B2_4B	B2	4	4B2	B	BB2	D2	A	eat or drink	6	266.579	44.43	29.421	10.061	6.482	0.5
B2_4B	B2	4	4B2	B	BB2	D2	A	eliminate	0	NA	NA	NA	NA	NA	NA
B2_4B	B2	4	4B2	B	BB2	D2	A	explores	40	339.943	8.499	10.434	31.315	85.64	0.7
B2_4B	B2	4	4B2	B	BB2	D2	A	immobile	4	19.605	4.901	5.746	232.953	154.001	0
B2_4B	B2	4	4B2	B	BB2	D2	A	inactive	3	645.742	215.247	181.183	16.13	20.685	1.2
B2_4B	B2	4	4B2	B	BB2	D2	A	lying down	10	427.907	42.791	46.567	100.206	189.016	0.8
B2_4B	B2	4	4B2	B	BB2	D2	A	not visible	30	708.888	23.63	75.44	34.243	38.3	1.4
B2_4B	B2	4	4B2	B	BB2	D2	A	other	35	113.717	3.249	2.017	42.865	80.001	0.2
B2_4B	B2	4	4B2	B	BB2	D2	A	other2 flag	0	NA	NA	NA	NA	NA	NA
B2_4B	B2	4	4B2	B	BB2	D2	A	locomotor play	1	0.999	0.999	NA	NA	NA	0
B2_4B	B2	4	4B2	B	BB2	D2	A	object play	0	0	0	NA	-	-	0
B2_4B	B2	4	4B2	B	BB2	D2	A	social play	0	0	0	NA	-	-	0
B2_4B	B2	4	4B2	B	BB2	D2	A	agonistic behaviour	10	17.848	1.785	1.099	155.11	248.677	0
B2_4B	B2	4	4B2	B	BB2	D2	A	nose to body	16	46.99	2.937	2.578	100.137	148.583	0.1
B2_4B	B2	4	4B2	B	BB2	D2	A	nose to nose	1	0.74	0.74	NA	NA	NA	0
B2_4B	B2	4	4B2	B	BB2	D2	A	receives	5	NA	NA	NA	283.875	216.757	NA
B2_4G	B2	4	4B2	G	GB2	D2	A	eat or drink	16	301.114	18.82	20.061	27.675	44.693	0.6
B2_4G	B2	4	4B2	G	GB2	D2	A	eliminate	0	NA	NA	NA	NA	NA	NA
B2_4G	B2	4	4B2	G	GB2	D2	A	explores	35	175.538	5.015	4.915	17.879	23.079	0.3
B2_4G	B2	4	4B2	G	GB2	D2	A	immobile	3	8.339	2.78	1.611	78.129	4.411	0
B2_4G	B2	4	4B2	G	GB2	D2	A	inactive	1	952.552	952.552	NA	NA	NA	1.8
B2_4G	B2	4	4B2	G	GB2	D2	A	lying down	3	218.889	72.963	50.853	270.245	107.986	0.4
B2_4G	B2	4	4B2	G	GB2	D2	A	not visible	19	87.426	4.601	3.117	36.31	46.243	0.2
B2_4G	B2	4	4B2	G	GB2	D2	A	other	41	104.341	2.545	1.439	15.745	21.685	0.2
B2_4G	B2	4	4B2	G	GB2	D2	A	other2 flag	1	NA	NA	NA	NA	NA	NA
B2_4G	B2	4	4B2	G	GB2	D2	A	locomotor play	0	0	0	NA	-	-	0
B2_4G	B2	4	4B2	G	GB2	D2	A	object play	1	1.501	1.501	NA	NA	NA	0
B2_4G	B2	4	4B2	G	GB2	D2	A	social play	0	0	0	NA	-	-	0
B2_4G	B2	4	4B2	G	GB2	D2	A	agonistic behaviour	1	1.251	1.251	NA	NA	NA	0
B2_4G	B2	4	4B2	G	GB2	D2	A	nose to body	18	53.934	2.996	2.302	37.921	68.703	0.1
B2_4G	B2	4	4B2	G	GB2	D2	A	nose to nose	0	0	0	NA	-	-	0
B2_4G	B2	4	4B2	G	GB2	D2	A	receives	2	NA	NA	NA	5.248	NA	NA
B2_4R	B2	4	4B2	R	RB2	D2	B	eat or drink	5	237.154	47.431	59.602	27.968	47.736	0.5
B2_4R	B2	4	4B2	R	RB2	D2	B	eliminate	1	NA	NA	NA	NA	NA	NA
B2_4R	B2	4	4B2	R	RB2	D2	B	explores	16	57.114	3.57	3.551	31.813	56.91	0.1
B2_4R	B2	4	4B2	R	RB2	D2	B	immobile	11	99.423	9.038	12.454	47.765	76.553	0.2
B2_4R	B2	4	4B2	R	RB2	D2	B	inactive	1	1220.52	1220.52	NA	NA	NA	2.3
B2_4R	B2	4	4B2	R	RB2	D2	B	lying down	1	125.376	125.376	NA	NA	NA	0.2
B2_4R	B2	4	4B2	R	RB2	D2	B	not visible	16	592.83	37.052	124.282	78.868	96.064	1.1
B2_4R	B2	4	4B2	R	RB2	D2	B	other	20	63.567	3.178	3.355	19.698	34.619	0.1
B2_4R	B2	4	4B2	R	RB2	D2	B	other2 flag	0	NA	NA	NA	NA	NA	NA
B2_4R	B2	4	4B2	R	RB2	D2	B	locomotor play	0	0	0	NA	-	-	0
B2_4R	B2	4	4B2	R	RB2	D2	B	object play	0	0	0	NA	-	-	0
B2_4R	B2	4	4B2	R	RB2	D2	B	social play	0	0	0	NA	-	-	0
B2_4R	B2	4	4B2	R	RB2	D2	B	agonistic behaviour	1	2.747	2.747	NA	NA	NA	0
B2_4R	B2	4	4B2	R	RB2	D2	B	nose to body	3	12.013	4.004	4.094	100.864	90.23	0
B2_4R	B2	4	4B2	R	RB2	D2	B	nose to nose	1	0.515	0.515	NA	NA	NA	0
B2_4R	B2	4	4B2	R	RB2	D2	B	receives	2	NA	NA	NA	4.502	NA	NA
B2_5B	B2	5	5B2	B	BB2	D2	B	eat or drink	0	0	0	NA	-	-	0
B2_5B	B2	5	5B2	B	BB2	D2	B	eliminate	0	NA	NA	NA	NA	NA	NA
B2_5B	B2	5	5B2	B	BB2	D2	B	explores	4	12.755	3.189	2.518	22.679	7.389	0
B2_5B	B2	5	5B2	B	BB2	D2	B	immobile	2	5.752	2.876	3.356	45.558	NA	0
B2_5B	B2	5	5B2	B	BB2	D2	B	inactive	2	1706.12	853.059	1089.1	7.265	NA	3.3
B2_5B	B2	5	5B2	B	BB2	D2	B	lying down	2	9.414	4.707	3.615	82.949	NA	0
B2_5B	B2	5	5B2	B	BB2	D2	B	not visible	9	1732.71	192.523	537.139	7.799	12.076	3.3
B2_5B	B2	5	5B2	B	BB2	D2	B	other	3	12.419	4.14	4.137	36.023	11.686	0
B2_5B	B2	5	5B2	B	BB2	D2	B	other2 flag	0	NA	NA	NA	NA	NA	NA
B2_5B	B2	5	5B2	B	BB2	D2	B	locomotor play	0	0	0	NA	-	-	0
B2_5B	B2	5	5B2	B	BB2	D2	B	object play	0	0	0	NA	-	-	0
B2_5B	B2	5	5B2	B	BB2	D2	B	social play	0	0	0	NA	-	-	0
B2_5B	B2	5	5B2	B	BB2	D2	B	agonistic behaviour	0	0	0	NA	-	-	0
B2_5B	B2	5	5B2	B	BB2	D2	B	nose to body	13	34.326	2.64	2.259	11.529	23.252	0.1
B2_5B	B2	5	5B2	B	BB2	D2	B	nose to nose	1	1.487	1.487	NA	NA	NA	0
B2_5B	B2	5	5B2	B	BB2	D2	B	receives	1	NA	NA	NA	NA	NA	NA
B2_5G	B2	5	5B2	G	GB2	D2	A	eat or drink	0	0	0	NA	-	-	0
B2_5G	B2	5	5B2	G	GB2	D2	A	eliminate	0	NA	NA	NA	NA	NA	NA
B2_5G	B2	5	5B2	G	GB2	D2	A	explores	28	225.444	8.052	5.806	9.381	12.372	0.4
B2_5G	B2	5	5B2	G	GB2	D2	A	immobile	2	12.503	6.251	1.408	194.474	NA	0
B2_5G	B2	5	5B2	G	GB2	D2	A	inactive	3	1383.29	461.096	731.817	185.904	94.879	2.7
B2_5G	B2	5	5B2	G	GB2	D2	A	lying down	6	213.288	35.548	22.723	49.336	35.956	0.4
B2_5G	B2	5	5B2	G	GB2	D2	A	not visible	5	46.048	9.21	10.267	101.914	125.332	0.1
B2_5G	B2	5	5B2	G	GB2	D2	A	other	17	59.363	3.492	3.09	25.657	44.51	0.1
B2_5G	B2	5	5B2	G	GB2	D2	A	other2 flag	0	NA	NA	NA	NA	NA	NA
B2_5G	B2	5	5B2	G	GB2	D2	A	locomotor play	0	0	0	NA	-	-	0
B2_5G	B2	5	5B2	G	GB2	D2	A	object play	1	0.251	0.251	NA	NA	NA	0
B2_5G	B2	5	5B2	G	GB2	D2	A	social play	0	0	0	NA	-	-	0
B2_5G	B2	5	5B2	G	GB2	D2	A	agonistic behaviour	0	0	0	NA	-	-	0
B2_5G	B2	5	5B2	G	GB2	D2	A	nose to body	3	4.616	1.539	1.387	181.375	221.219	0
B2_5G	B2	5	5B2	G	GB2	D2	A	nose to nose	0	0	0	NA	-	-	0
B2_5G	B2	5	5B2	G	GB2	D2	A	receives	0	NA	NA	NA	NA	NA	NA
B2_5R	B2	5	5B2	R	RB2	D2	A	eat or drink	16	211.44	13.215	7.474	90.822	163.368	0.4
B2_5R	B2	5	5B2	R	RB2	D2	A	eliminate	1	NA	NA	NA	NA	NA	NA
B2_5R	B2	5	5B2	R	RB2	D2	A	explores	11	100.598	9.145	7.438	169.475	146.206	0.2
B2_5R	B2	5	5B2	R	RB2	D2	A	immobile	4	46.063	11.516	9.667	545.272	410.625	0.1
B2_5R	B2	5	5B2	R	RB2	D2	A	inactive	12	1199.46	99.955	106.283	51.091	83.879	2.3
B2_5R	B2	5	5B2	R	RB2	D2	A	lying down	9	158.987	17.665	13.099	195.788	192.654	0.3
B2_5R	B2	5	5B2	R	RB2	D2	A	not visible	8	416.353	52.044	115.387	152.221	176.54	0.8
B2_5R	B2	5	5B2	R	RB2	D2	A	other	31	132.116	4.262	1.92	55.45	115.148	0.3
B2_5R	B2	5	5B2	R	RB2	D2	A	other2 flag	1	NA	NA	NA	NA	NA	NA
B2_5R	B2	5	5B2	R	RB2	D2	A	locomotor play	0	0	0	NA	-	-	0
B2_5R	B2	5	5B2	R	RB2	D2	A	object play	0	0	0	NA	-	-	0
B2_5R	B2	5	5B2	R	RB2	D2	A	social play	0	0	0	NA	-	-	0
B2_5R	B2	5	5B2	R	RB2	D2	A	agonistic behaviour	6	11.688	1.948	3.052	215.607	240.857	0
B2_5R	B2	5	5B2	R	RB2	D2	A	nose to body	4	11.25	2.813	2.965	295.485	254.945	0
B2_5R	B2	5	5B2	R	RB2	D2	A	nose to nose	4	4.091	1.023	0.724	357.474	506.527	0
B2_5R	B2	5	5B2	R	RB2	D2	A	receives	8	NA	NA	NA	113.407	151.346	NA
B3_1G	B3	1	1B3	G	GB3	D2	B	eat or drink	10	221.568	22.157	7.806	59.804	164.085	0.4
B3_1G	B3	1	1B3	G	GB3	D2	B	eliminate	0	NA	NA	NA	NA	NA	NA
B3_1G	B3	1	1B3	G	GB3	D2	B	explores	24	135.86	5.661	5.075	55.036	102.622	0.3
B3_1G	B3	1	1B3	G	GB3	D2	B	immobile	7	33.47	4.781	1.626	184.421	158.056	0.1
B3_1G	B3	1	1B3	G	GB3	D2	B	inactive	3	176.742	58.914	47.364	417.425	590.326	0.3
B3_1G	B3	1	1B3	G	GB3	D2	B	lying down	9	765.272	85.03	107.402	70.045	102.264	1.5
B3_1G	B3	1	1B3	G	GB3	D2	B	not visible	17	567.947	33.409	83.516	72.506	100.693	1.1
B3_1G	B3	1	1B3	G	GB3	D2	B	other	44	120.537	2.739	1.863	30.954	39.302	0.2
B3_1G	B3	1	1B3	G	GB3	D2	B	other2 flag	0	NA	NA	NA	NA	NA	NA
B3_1G	B3	1	1B3	G	GB3	D2	B	locomotor play	2	7.253	3.626	2.293	1.752	NA	0
B3_1G	B3	1	1B3	G	GB3	D2	B	object play	2	7.751	3.875	3.713	79.278	NA	0
B3_1G	B3	1	1B3	G	GB3	D2	B	social play	2	4.747	2.373	1.944	11.507	NA	0
B3_1G	B3	1	1B3	G	GB3	D2	B	agonistic behaviour	1	1.501	1.501	NA	NA	NA	0
B3_1G	B3	1	1B3	G	GB3	D2	B	nose to body	41	344.386	8.4	10.1	26.606	47.88	0.7
B3_1G	B3	1	1B3	G	GB3	D2	B	nose to nose	3	5.501	1.834	2.125	610.116	630.226	0
B3_1G	B3	1	1B3	G	GB3	D2	B	receives	1	NA	NA	NA	NA	NA	NA
B3_1R	B3	1	1B3	R	RB3	D2	A	eat or drink	5	106.478	21.296	13.857	8.542	9.945	0.2
B3_1R	B3	1	1B3	R	RB3	D2	A	eliminate	0	NA	NA	NA	NA	NA	NA
B3_1R	B3	1	1B3	R	RB3	D2	A	explores	31	361.69	11.667	23.125	47.488	193.485	0.7
B3_1R	B3	1	1B3	R	RB3	D2	A	immobile	10	83.128	8.313	8.191	169.164	216.728	0.2
B3_1R	B3	1	1B3	R	RB3	D2	A	inactive	3	747.99	249.33	148.033	43.919	62.109	1.4
B3_1R	B3	1	1B3	R	RB3	D2	A	lying down	7	538.543	76.935	106.742	174.932	321.739	1
B3_1R	B3	1	1B3	R	RB3	D2	A	not visible	8	194.471	24.309	45.225	201.409	284.651	0.4
B3_1R	B3	1	1B3	R	RB3	D2	A	other	34	139.98	4.117	3.154	46.282	126.111	0.3
B3_1R	B3	1	1B3	R	RB3	D2	A	other2 flag	1	NA	NA	NA	NA	NA	NA
B3_1R	B3	1	1B3	R	RB3	D2	A	locomotor play	0	0	0	NA	-	-	0
B3_1R	B3	1	1B3	R	RB3	D2	A	object play	1	6.247	6.247	NA	NA	NA	0
B3_1R	B3	1	1B3	R	RB3	D2	A	social play	0	0	0	NA	-	-	0
B3_1R	B3	1	1B3	R	RB3	D2	A	agonistic behaviour	3	13.505	4.502	3.073	1.004	0.351	0
B3_1R	B3	1	1B3	R	RB3	D2	A	nose to body	18	83.225	4.624	3.821	88.65	260.537	0.2
B3_1R	B3	1	1B3	R	RB3	D2	A	nose to nose	0	0	0	NA	-	-	0
B3_1R	B3	1	1B3	R	RB3	D2	A	receives	2	NA	NA	NA	1330.1	NA	NA
B3_2B	B3	2	2B3	B	BB3	D2	B	eat or drink	5	55.246	11.049	11.028	25.055	41.305	0.1
B3_2B	B3	2	2B3	B	BB3	D2	B	eliminate	0	NA	NA	NA	NA	NA	NA
B3_2B	B3	2	2B3	B	BB3	D2	B	explores	10	35.429	3.543	2.733	12.969	22.497	0.1
B3_2B	B3	2	2B3	B	BB3	D2	B	immobile	1	3.998	3.998	NA	NA	NA	0
B3_2B	B3	2	2B3	B	BB3	D2	B	inactive	1	1600.44	1600.44	NA	NA	NA	3.1
B3_2B	B3	2	2B3	B	BB3	D2	B	lying down	0	0	0	NA	-	-	0
B3_2B	B3	2	2B3	B	BB3	D2	B	not visible	4	1627.68	406.921	796.675	25.776	22.036	3.1
B3_2B	B3	2	2B3	B	BB3	D2	B	other	16	42.713	2.67	1.939	10.357	8.757	0.1
B3_2B	B3	2	2B3	B	BB3	D2	B	other2 flag	0	NA	NA	NA	NA	NA	NA
B3_2B	B3	2	2B3	B	BB3	D2	B	locomotor play	0	0	0	NA	-	-	0
B3_2B	B3	2	2B3	B	BB3	D2	B	object play	5	33.891	6.778	7.035	29.129	40.904	0.1
B3_2B	B3	2	2B3	B	BB3	D2	B	social play	0	0	0	NA	-	-	0
B3_2B	B3	2	2B3	B	BB3	D2	B	agonistic behaviour	0	0	0	NA	-	-	0
B3_2B	B3	2	2B3	B	BB3	D2	B	nose to body	1	1	1	NA	NA	NA	0
B3_2B	B3	2	2B3	B	BB3	D2	B	nose to nose	0	0	0	NA	-	-	0
B3_2B	B3	2	2B3	B	BB3	D2	B	receives	0	NA	NA	NA	NA	NA	NA
B3_2G	B3	2	2B3	G	GB3	D2	A	eat or drink	12	286.809	23.901	14.295	103.791	188.013	0.5
B3_2G	B3	2	2B3	G	GB3	D2	A	eliminate	0	NA	NA	NA	NA	NA	NA
B3_2G	B3	2	2B3	G	GB3	D2	A	explores	30	528.973	17.632	30.213	43.685	57.312	1
B3_2G	B3	2	2B3	G	GB3	D2	A	immobile	7	46.314	6.616	5.208	247.487	364.251	0.1
B3_2G	B3	2	2B3	G	GB3	D2	A	inactive	1	46.701	46.701	NA	NA	NA	0.1
B3_2G	B3	2	2B3	G	GB3	D2	A	lying down	18	494.046	27.447	22.235	58.148	102.456	0.9
B3_2G	B3	2	2B3	G	GB3	D2	A	not visible	20	444.391	22.22	31.966	67.069	153.334	0.9
B3_2G	B3	2	2B3	G	GB3	D2	A	other	46	225.479	4.902	4.365	33.514	42.187	0.4
B3_2G	B3	2	2B3	G	GB3	D2	A	other2 flag	2	NA	NA	NA	12.502	NA	NA
B3_2G	B3	2	2B3	G	GB3	D2	A	locomotor play	0	0	0	NA	-	-	0
B3_2G	B3	2	2B3	G	GB3	D2	A	object play	6	76.653	12.776	10.334	162.494	307.101	0.1
B3_2G	B3	2	2B3	G	GB3	D2	A	social play	0	0	0	NA	-	-	0
B3_2G	B3	2	2B3	G	GB3	D2	A	agonistic behaviour	6	13.253	2.209	1.822	138.19	258.565	0
B3_2G	B3	2	2B3	G	GB3	D2	A	nose to body	13	39.64	3.049	3.568	110.116	171.358	0.1
B3_2G	B3	2	2B3	G	GB3	D2	A	nose to nose	2	5.758	2.879	3.356	156.186	NA	0
B3_2G	B3	2	2B3	G	GB3	D2	A	receives	9	NA	NA	NA	98.521	100.737	NA
B3_2R	B3	2	2B3	R	RB3	D2	A	eat or drink	4	100.709	25.177	19.283	110.771	119.425	0.2
B3_2R	B3	2	2B3	R	RB3	D2	A	eliminate	0	NA	NA	NA	NA	NA	NA
B3_2R	B3	2	2B3	R	RB3	D2	A	explores	16	175.675	10.98	9.819	74.523	67.02	0.3
B3_2R	B3	2	2B3	R	RB3	D2	A	immobile	1	3.494	3.494	NA	NA	NA	0
B3_2R	B3	2	2B3	R	RB3	D2	A	inactive	7	826.963	118.138	95.269	82.236	155.023	1.6
B3_2R	B3	2	2B3	R	RB3	D2	A	lying down	9	548.258	60.918	69.515	54.377	47.629	1.1
B3_2R	B3	2	2B3	R	RB3	D2	A	not visible	15	468.771	31.251	37.737	53.967	92.862	0.9
B3_2R	B3	2	2B3	R	RB3	D2	A	other	22	105.342	4.788	3.839	67.027	75.907	0.2
B3_2R	B3	2	2B3	R	RB3	D2	A	other2 flag	0	NA	NA	NA	NA	NA	NA
B3_2R	B3	2	2B3	R	RB3	D2	A	locomotor play	0	0	0	NA	-	-	0
B3_2R	B3	2	2B3	R	RB3	D2	A	object play	1	3.257	3.257	NA	NA	NA	0
B3_2R	B3	2	2B3	R	RB3	D2	A	social play	0	0	0	NA	-	-	0
B3_2R	B3	2	2B3	R	RB3	D2	A	agonistic behaviour	1	2.225	2.225	NA	NA	NA	0
B3_2R	B3	2	2B3	R	RB3	D2	A	nose to body	7	12.032	1.719	0.753	246.055	298.948	0
B3_2R	B3	2	2B3	R	RB3	D2	A	nose to nose	1	2.246	2.246	NA	NA	NA	0
B3_2R	B3	2	2B3	R	RB3	D2	A	receives	2	NA	NA	NA	88.195	NA	NA
B3_3B	B3	3	3B3	B	BB3	D2	B	eat or drink	3	81.599	27.2	9.892	620.238	304.88	0.2
B3_3B	B3	3	3B3	B	BB3	D2	B	eliminate	0	NA	NA	NA	NA	NA	NA
B3_3B	B3	3	3B3	B	BB3	D2	B	explores	41	439.713	10.725	13.819	28.057	41.871	0.8
B3_3B	B3	3	3B3	B	BB3	D2	B	immobile	7	43.377	6.197	3.185	143.458	175.71	0.1
B3_3B	B3	3	3B3	B	BB3	D2	B	inactive	7	540.151	77.164	72.679	196.478	386.776	1
B3_3B	B3	3	3B3	B	BB3	D2	B	lying down	7	351.301	50.186	48.101	181.89	100.875	0.7
B3_3B	B3	3	3B3	B	BB3	D2	B	not visible	25	417.62	16.705	30.092	44.901	54.503	0.8
B3_3B	B3	3	3B3	B	BB3	D2	B	other	47	168.857	3.593	2.53	26.114	47.719	0.3
B3_3B	B3	3	3B3	B	BB3	D2	B	other2 flag	0	NA	NA	NA	NA	NA	NA
B3_3B	B3	3	3B3	B	BB3	D2	B	locomotor play	3	3.731	1.244	0.221	82.828	61.424	0
B3_3B	B3	3	3B3	B	BB3	D2	B	object play	1	6.097	6.097	NA	NA	NA	0
B3_3B	B3	3	3B3	B	BB3	D2	B	social play	10	82.499	8.25	7.292	8.793	11.377	0.2
B3_3B	B3	3	3B3	B	BB3	D2	B	agonistic behaviour	0	0	0	NA	-	-	0
B3_3B	B3	3	3B3	B	BB3	D2	B	nose to body	19	46.622	2.454	3.913	57.401	61.714	0.1
B3_3B	B3	3	3B3	B	BB3	D2	B	nose to nose	1	0.75	0.75	NA	NA	NA	0
B3_3B	B3	3	3B3	B	BB3	D2	B	receives	4	NA	NA	NA	88.333	136.357	NA
B3_3G	B3	3	3B3	G	GB3	D2	A	eat or drink	0	0	0	NA	-	-	0
B3_3G	B3	3	3B3	G	GB3	D2	A	eliminate	0	NA	NA	NA	NA	NA	NA
B3_3G	B3	3	3B3	G	GB3	D2	A	explores	3	29.041	9.68	10.152	10.875	5.122	0.1
B3_3G	B3	3	3B3	G	GB3	D2	A	immobile	1	11.325	11.325	NA	NA	NA	0
B3_3G	B3	3	3B3	G	GB3	D2	A	inactive	1	1716.02	1716.02	NA	NA	NA	3.3
B3_3G	B3	3	3B3	G	GB3	D2	A	lying down	1	19.497	19.497	NA	NA	NA	0
B3_3G	B3	3	3B3	G	GB3	D2	A	not visible	1	2.253	2.253	NA	NA	NA	0
B3_3G	B3	3	3B3	G	GB3	D2	A	other	6	15.524	2.587	2.013	13.291	12.159	0
B3_3G	B3	3	3B3	G	GB3	D2	A	other2 flag	0	NA	NA	NA	NA	NA	NA
B3_3G	B3	3	3B3	G	GB3	D2	A	locomotor play	0	0	0	NA	-	-	0
B3_3G	B3	3	3B3	G	GB3	D2	A	object play	0	0	0	NA	-	-	0
B3_3G	B3	3	3B3	G	GB3	D2	A	social play	0	0	0	NA	-	-	0
B3_3G	B3	3	3B3	G	GB3	D2	A	agonistic behaviour	0	0	0	NA	-	-	0
B3_3G	B3	3	3B3	G	GB3	D2	A	nose to body	5	12.079	2.416	1.404	9.374	18.138	0
B3_3G	B3	3	3B3	G	GB3	D2	A	nose to nose	0	0	0	NA	-	-	0
B3_3G	B3	3	3B3	G	GB3	D2	A	receives	0	NA	NA	NA	NA	NA	NA
B3_3R	B3	3	3B3	R	RB3	D2	A	eat or drink	11	312.848	28.441	14.437	14.792	34.536	0.6
B3_3R	B3	3	3B3	R	RB3	D2	A	eliminate	0	NA	NA	NA	NA	NA	NA
B3_3R	B3	3	3B3	R	RB3	D2	A	explores	15	439.504	29.3	34.498	95.328	147.028	0.8
B3_3R	B3	3	3B3	R	RB3	D2	A	immobile	9	81.848	9.094	6.182	204.485	372.914	0.2
B3_3R	B3	3	3B3	R	RB3	D2	A	inactive	4	300.247	75.062	22.532	197.612	148.479	0.6
B3_3R	B3	3	3B3	R	RB3	D2	A	lying down	10	622.111	62.211	75.041	122.604	254.568	1.2
B3_3R	B3	3	3B3	R	RB3	D2	A	not visible	17	195.051	11.474	11.249	89.364	163.574	0.4
B3_3R	B3	3	3B3	R	RB3	D2	A	other	48	143.018	2.98	2.843	33.806	58.036	0.3
B3_3R	B3	3	3B3	R	RB3	D2	A	other2 flag	0	NA	NA	NA	NA	NA	NA
B3_3R	B3	3	3B3	R	RB3	D2	A	locomotor play	5	8.963	1.793	0.463	13.176	8.647	0
B3_3R	B3	3	3B3	R	RB3	D2	A	object play	1	1.5	1.5	NA	NA	NA	0
B3_3R	B3	3	3B3	R	RB3	D2	A	social play	4	21.259	5.315	4.39	4.507	7.805	0
B3_3R	B3	3	3B3	R	RB3	D2	A	agonistic behaviour	7	84.202	12.029	19.689	9.733	9.064	0.2
B3_3R	B3	3	3B3	R	RB3	D2	A	nose to body	33	176.572	5.351	6.585	44.289	120.222	0.3
B3_3R	B3	3	3B3	R	RB3	D2	A	nose to nose	4	5.149	1.287	0.718	133.919	67.051	0
B3_3R	B3	3	3B3	R	RB3	D2	A	receives	7	NA	NA	NA	75.615	140.147	NA
B3_4B	B3	4	4B3	B	BB3	D2	B	eat or drink	3	117.614	39.205	40.922	250.504	334.8	0.2
B3_4B	B3	4	4B3	B	BB3	D2	B	eliminate	0	NA	NA	NA	NA	NA	NA
B3_4B	B3	4	4B3	B	BB3	D2	B	explores	0	0	0	NA	-	-	0
B3_4B	B3	4	4B3	B	BB3	D2	B	immobile	2	10.751	5.375	1.942	3.26	NA	0
B3_4B	B3	4	4B3	B	BB3	D2	B	inactive	6	1607.59	267.931	210.487	33.235	62.488	3.1
B3_4B	B3	4	4B3	B	BB3	D2	B	lying down	2	12.514	6.257	6.016	505.753	NA	0
B3_4B	B3	4	4B3	B	BB3	D2	B	not visible	4	116.059	29.015	47.927	492.536	106.442	0.2
B3_4B	B3	4	4B3	B	BB3	D2	B	other	11	30.896	2.809	2.563	101.263	177.526	0.1
B3_4B	B3	4	4B3	B	BB3	D2	B	other2 flag	1	NA	NA	NA	NA	NA	NA
B3_4B	B3	4	4B3	B	BB3	D2	B	locomotor play	0	0	0	NA	-	-	0
B3_4B	B3	4	4B3	B	BB3	D2	B	object play	0	0	0	NA	-	-	0
B3_4B	B3	4	4B3	B	BB3	D2	B	social play	0	0	0	NA	-	-	0
B3_4B	B3	4	4B3	B	BB3	D2	B	agonistic behaviour	0	0	0	NA	-	-	0
B3_4B	B3	4	4B3	B	BB3	D2	B	nose to body	5	7.173	1.435	0.385	99.543	187.63	0
B3_4B	B3	4	4B3	B	BB3	D2	B	nose to nose	0	0	0	NA	-	-	0
B3_4B	B3	4	4B3	B	BB3	D2	B	receives	0	NA	NA	NA	NA	NA	NA
B3_4G	B3	4	4B3	G	GB3	D2	B	eat or drink	4	172.654	43.163	36.095	10.028	7.375	0.3
B3_4G	B3	4	4B3	G	GB3	D2	B	eliminate	0	NA	NA	NA	NA	NA	NA
B3_4G	B3	4	4B3	G	GB3	D2	B	explores	45	404.798	8.996	7.759	31.672	62.983	0.8
B3_4G	B3	4	4B3	G	GB3	D2	B	immobile	8	55.051	6.881	4.446	225.887	344.862	0.1
B3_4G	B3	4	4B3	G	GB3	D2	B	inactive	6	478.514	79.752	64.063	127.537	226.489	0.9
B3_4G	B3	4	4B3	G	GB3	D2	B	lying down	13	434.115	33.393	29.33	113.144	111.666	0.8
B3_4G	B3	4	4B3	G	GB3	D2	B	not visible	37	541.416	14.633	22.451	33.434	34.692	1
B3_4G	B3	4	4B3	G	GB3	D2	B	other	35	158.721	4.535	4.764	47.617	78.899	0.3
B3_4G	B3	4	4B3	G	GB3	D2	B	other2 flag	3	NA	NA	NA	508.301	686.566	NA
B3_4G	B3	4	4B3	G	GB3	D2	B	locomotor play	2	3.881	1.94	0.271	1.367	NA	0
B3_4G	B3	4	4B3	G	GB3	D2	B	object play	0	0	0	NA	-	-	0
B3_4G	B3	4	4B3	G	GB3	D2	B	social play	6	29.023	4.837	4.391	13.515	9.168	0.1
B3_4G	B3	4	4B3	G	GB3	D2	B	agonistic behaviour	1	13.269	13.269	NA	NA	NA	0
B3_4G	B3	4	4B3	G	GB3	D2	B	nose to body	5	14.873	2.975	1.94	47.706	56.976	0
B3_4G	B3	4	4B3	G	GB3	D2	B	nose to nose	7	6.528	0.933	0.49	94.105	155.678	0
B3_4G	B3	4	4B3	G	GB3	D2	B	receives	8	NA	NA	NA	173.884	213.17	NA
B3_4R	B3	4	4B3	R	RB3	D2	A	eat or drink	3	302.335	100.778	63.011	283.397	331.784	0.6
B3_4R	B3	4	4B3	R	RB3	D2	A	eliminate	0	NA	NA	NA	NA	NA	NA
B3_4R	B3	4	4B3	R	RB3	D2	A	explores	12	111.159	9.263	9.088	58.167	121.036	0.2
B3_4R	B3	4	4B3	R	RB3	D2	A	immobile	6	68.14	11.357	15.555	167.971	177.295	0.1
B3_4R	B3	4	4B3	R	RB3	D2	A	inactive	5	986.039	197.208	304.675	73.7	114.478	1.9
B3_4R	B3	4	4B3	R	RB3	D2	A	lying down	4	334.087	83.522	69.288	66.149	85.099	0.6
B3_4R	B3	4	4B3	R	RB3	D2	A	not visible	13	236.773	18.213	23.727	85.424	147.144	0.5
B3_4R	B3	4	4B3	R	RB3	D2	A	other	16	59.782	3.736	3.083	66.845	102.318	0.1
B3_4R	B3	4	4B3	R	RB3	D2	A	other2 flag	0	NA	NA	NA	NA	NA	NA
B3_4R	B3	4	4B3	R	RB3	D2	A	locomotor play	0	0	0	NA	-	-	0
B3_4R	B3	4	4B3	R	RB3	D2	A	object play	0	0	0	NA	-	-	0
B3_4R	B3	4	4B3	R	RB3	D2	A	social play	0	0	0	NA	-	-	0
B3_4R	B3	4	4B3	R	RB3	D2	A	agonistic behaviour	2	1.489	0.745	0.715	3.017	NA	0
B3_4R	B3	4	4B3	R	RB3	D2	A	nose to body	8	65.494	8.187	12.6	73.177	115.181	0.1
B3_4R	B3	4	4B3	R	RB3	D2	A	nose to nose	0	0	0	NA	-	-	0
B3_4R	B3	4	4B3	R	RB3	D2	A	receives	1	NA	NA	NA	NA	NA	NA
B3_5B	B3	5	5B3	B	BB3	D2	B	eat or drink	1	34.541	34.541	NA	NA	NA	0.1
B3_5B	B3	5	5B3	B	BB3	D2	B	eliminate	0	NA	NA	NA	NA	NA	NA
B3_5B	B3	5	5B3	B	BB3	D2	B	explores	15	148.68	9.912	9.231	29.365	40.705	0.3
B3_5B	B3	5	5B3	B	BB3	D2	B	immobile	1	3.749	3.749	NA	NA	NA	0
B3_5B	B3	5	5B3	B	BB3	D2	B	inactive	3	1369.17	456.39	676.666	125.123	148.646	2.6
B3_5B	B3	5	5B3	B	BB3	D2	B	lying down	3	206.223	68.741	53.428	65.819	21.594	0.4
B3_5B	B3	5	5B3	B	BB3	D2	B	not visible	8	1270.33	158.791	436.408	73.43	73.827	2.4
B3_5B	B3	5	5B3	B	BB3	D2	B	other	9	28.655	3.184	2.496	64.639	121.975	0.1
B3_5B	B3	5	5B3	B	BB3	D2	B	other2 flag	0	NA	NA	NA	NA	NA	NA
B3_5B	B3	5	5B3	B	BB3	D2	B	locomotor play	0	0	0	NA	-	-	0
B3_5B	B3	5	5B3	B	BB3	D2	B	object play	0	0	0	NA	-	-	0
B3_5B	B3	5	5B3	B	BB3	D2	B	social play	0	0	0	NA	-	-	0
B3_5B	B3	5	5B3	B	BB3	D2	B	agonistic behaviour	0	0	0	NA	-	-	0
B3_5B	B3	5	5B3	B	BB3	D2	B	nose to body	3	23.426	7.809	9.346	33.784	47.776	0
B3_5B	B3	5	5B3	B	BB3	D2	B	nose to nose	1	2.005	2.005	NA	NA	NA	0
B3_5B	B3	5	5B3	B	BB3	D2	B	receives	1	NA	NA	NA	NA	NA	NA
B3_5G	B3	5	5B3	G	GB3	D2	B	eat or drink	8	119.148	14.894	7.388	4.743	1.885	0.2
B3_5G	B3	5	5B3	G	GB3	D2	B	eliminate	0	NA	NA	NA	NA	NA	NA
B3_5G	B3	5	5B3	G	GB3	D2	B	explores	14	221.583	15.827	20.076	62.149	116.153	0.4
B3_5G	B3	5	5B3	G	GB3	D2	B	immobile	2	9.577	4.788	1.115	671.346	NA	0
B3_5G	B3	5	5B3	G	GB3	D2	B	inactive	2	826.892	413.446	501.521	12.508	NA	1.6
B3_5G	B3	5	5B3	G	GB3	D2	B	lying down	6	540.613	90.102	120.079	38.824	43.264	1
B3_5G	B3	5	5B3	G	GB3	D2	B	not visible	10	153.339	15.334	24.76	84.867	104.878	0.3
B3_5G	B3	5	5B3	G	GB3	D2	B	other	28	100.115	3.576	2.623	31.87	67.084	0.2
B3_5G	B3	5	5B3	G	GB3	D2	B	other2 flag	0	NA	NA	NA	NA	NA	NA
B3_5G	B3	5	5B3	G	GB3	D2	B	locomotor play	0	0	0	NA	-	-	0
B3_5G	B3	5	5B3	G	GB3	D2	B	object play	0	0	0	NA	-	-	0
B3_5G	B3	5	5B3	G	GB3	D2	B	social play	0	0	0	NA	-	-	0
B3_5G	B3	5	5B3	G	GB3	D2	B	agonistic behaviour	0	0	0	NA	-	-	0
B3_5G	B3	5	5B3	G	GB3	D2	B	nose to body	13	337.094	25.93	56.829	16.48	39.734	0.6
B3_5G	B3	5	5B3	G	GB3	D2	B	nose to nose	1	2.58	2.58	NA	NA	NA	0
B3_5G	B3	5	5B3	G	GB3	D2	B	receives	2	NA	NA	NA	138.976	NA	NA
B3_5R	B3	5	5B3	R	RB3	D2	A	eat or drink	5	355.969	71.194	75.545	288.782	344.922	0.7
B3_5R	B3	5	5B3	R	RB3	D2	A	eliminate	0	NA	NA	NA	NA	NA	NA
B3_5R	B3	5	5B3	R	RB3	D2	A	explores	26	323.284	12.434	13.289	58.682	86.913	0.6
B3_5R	B3	5	5B3	R	RB3	D2	A	immobile	5	47.06	9.412	7.154	319.633	211.549	0.1
B3_5R	B3	5	5B3	R	RB3	D2	A	inactive	7	294.166	42.024	29.685	113.551	157.786	0.6
B3_5R	B3	5	5B3	R	RB3	D2	A	lying down	12	789.727	65.811	70.217	89.101	103.064	1.5
B3_5R	B3	5	5B3	R	RB3	D2	A	not visible	18	350.107	19.45	25.75	69.943	90.682	0.7
B3_5R	B3	5	5B3	R	RB3	D2	A	other	39	141.649	3.632	2.692	42.441	75.391	0.3
B3_5R	B3	5	5B3	R	RB3	D2	A	other2 flag	1	NA	NA	NA	NA	NA	NA
B3_5R	B3	5	5B3	R	RB3	D2	A	locomotor play	0	0	0	NA	-	-	0
B3_5R	B3	5	5B3	R	RB3	D2	A	object play	0	0	0	NA	-	-	0
B3_5R	B3	5	5B3	R	RB3	D2	A	social play	0	0	0	NA	-	-	0
B3_5R	B3	5	5B3	R	RB3	D2	A	agonistic behaviour	7	29.905	4.272	3.655	3.733	1.449	0.1
B3_5R	B3	5	5B3	R	RB3	D2	A	nose to body	8	20.605	2.576	4.006	144.251	231.196	0
B3_5R	B3	5	5B3	R	RB3	D2	A	nose to nose	0	0	0	NA	-	-	0
B3_5R	B3	5	5B3	R	RB3	D2	A	receives	7	NA	NA	NA	142.06	229.908	NA
B3_1B	B3	1	1B3	B	BB3	D2	B	eat or drink	21	259.352	12.35	8.813	59.705	143.888	14.4
B3_1B	B3	1	1B3	B	BB3	D2	B	eliminate	1	NA	NA	NA	NA	NA	NA
B3_1B	B3	1	1B3	B	BB3	D2	B	explores	44	312.89	7.111	9.204	32.17	101.433	17.4
B3_1B	B3	1	1B3	B	BB3	D2	B	immobile	4	71.043	17.761	15.623	525.603	470.629	3.9
B3_1B	B3	1	1B3	B	BB3	D2	B	inactive	6	263.443	43.907	14.594	257.893	211.985	14.6
B3_1B	B3	1	1B3	B	BB3	D2	B	lying down	13	783.526	60.271	54.286	76.058	76.232	43.5
B3_1B	B3	1	1B3	B	BB3	D2	B	not visible	38	334.48	8.802	8.089	32.453	47.554	18.6
B3_1B	B3	1	1B3	B	BB3	D2	B	other	47	167.103	3.555	3.02	32.602	57.985	9.3
B3_1B	B3	1	1B3	B	BB3	D2	B	other2 flag	0	NA	NA	NA	NA	NA	NA
B3_1B	B3	1	1B3	B	BB3	D2	B	locomotor play	0	0	0	NA	-	-	0
B3_1B	B3	1	1B3	B	BB3	D2	B	object play	1	1.497	1.497	NA	NA	NA	0.1
B3_1B	B3	1	1B3	B	BB3	D2	B	social play	0	0	0	NA	-	-	0
B3_1B	B3	1	1B3	B	BB3	D2	B	agonistic behaviour	6	19.979	3.33	1.959	297.148	433.639	1.1
B3_1B	B3	1	1B3	B	BB3	D2	B	nose to body	35	159.508	4.557	3.793	39.558	85.01	8.9
B3_1B	B3	1	1B3	B	BB3	D2	B	nose to nose	4	7.419	1.855	0.578	345.13	491.992	0.4
B3_1B	B3	1	1B3	B	BB3	D2	B	receives	5	NA	NA	NA	268.423	183.781	NA

## Sheet: Table S8
Table S8. Post-test transitions data.
subject	batch	pig	pen	sow	group	day	test	no
B2_1B_D1	B2	B2_1B	1	BB2	1B2	D1	A	282
B2_1G_D1	B2	B2_1G	1	GB2	1B2	D1	B	313
B2_1R_D1	B2	B2_1R	1	RB2	1B2	D1	B	25
B2_2B_D1	B2	B2_2B	2	BB2	2B2	D1	A	293
B2_2G_D1	B2	B2_2G	2	GB2	2B2	D1	A	123
B2_2R_D1	B2	B2_2R	2	RB2	2B2	D1	B	168
B2_3B_D1	B2	B2_3B	3	BB2	3B2	D1	B	131
B2_3G_D1	B2	B2_3G	3	GB2	3B2	D1	A	84
B2_3R_D1	B2	B2_3R	3	RB2	3B2	D1	A	36
B2_4B_D1	B2	B2_4B	4	BB2	4B2	D1	B	299
B2_4G_D1	B2	B2_4G	4	GB2	4B2	D1	B	109
B2_4R_D1	B2	B2_4R	4	RB2	4B2	D1	A	115
B2_5B_D1	B2	B2_5B	5	BB2	5B2	D1	A	14
B2_5G_D1	B2	B2_5G	5	GB2	5B2	D1	B	282
B2_5R_D1	B2	B2_5R	5	RB2	5B2	D1	B	119
B2_1B_D2	B2	B2_1B	1	BB2	1B2	D2	B	309
B2_1G_D2	B2	B2_1G	1	GB2	1B2	D2	A	178
B2_1R_D2	B2	B2_1R	1	RB2	1B2	D2	A	34
B2_2B_D2	B2	B2_2B	2	BB2	2B2	D2	B	141
B2_2G_D2	B2	B2_2G	2	GB2	2B2	D2	B	107
B2_2R_D2	B2	B2_2R	2	RB2	2B2	D2	A	89
B2_3B_D2	B2	B2_3B	3	BB2	3B2	D2	A	151
B2_3G_D2	B2	B2_3G	3	GB2	3B2	D2	B	80
B2_3R_D2	B2	B2_3R	3	RB2	3B2	D2	B	150
B2_4B_D2	B2	B2_4B	4	BB2	4B2	D2	A	194
B2_4G_D2	B2	B2_4G	4	GB2	4B2	D2	A	156
B2_4R_D2	B2	B2_4R	4	RB2	4B2	D2	B	94
B2_5B_D2	B2	B2_5B	5	BB2	5B2	D2	B	41
B2_5G_D2	B2	B2_5G	5	GB2	5B2	D2	A	80
B2_5R_D2	B2	B2_5R	5	RB2	5B2	D2	A	134
B3_1B_D1	B3	B3_1B	1	BB3	1B3	D1	A	224
B3_1G_D1	B3	B3_1G	1	GB3	1B3	D1	A	240
B3_1R_D1	B3	B3_1R	1	RB3	1B3	D1	B	191
B3_2B_D1	B3	B3_2B	2	BB3	2B3	D1	A	79
B3_2G_D1	B3	B3_2G	2	GB3	2B3	D1	B	255
B3_2R_D1	B3	B3_2R	2	RB3	2B3	D1	B	159
B3_3B_D1	B3	B3_3B	3	BB3	3B3	D1	A	159
B3_3G_D1	B3	B3_3G	3	GB3	3B3	D1	B	54
B3_3R_D1	B3	B3_3R	3	RB3	3B3	D1	B	144
B3_4B_D1	B3	B3_4B	4	BB3	4B3	D1	A	47
B3_4G_D1	B3	B3_4G	4	GB3	4B3	D1	A	109
B3_4R_D1	B3	B3_4R	4	RB3	4B3	D1	B	130
B3_5B_D1	B3	B3_5B	5	BB3	5B3	D1	A	57
B3_5G_D1	B3	B3_5G	5	GB3	5B3	D1	A	42
B3_5R_D1	B3	B3_5R	5	RB3	5B3	D1	B	145
B3_1B_D2	B3	B3_1B	1	BB3	1B3	D2	B	316
B3_1G_D2	B3	B3_1G	1	GB3	1B3	D2	B	190
B3_1R_D2	B3	B3_1R	1	RB3	1B3	D2	A	145
B3_2B_D2	B3	B3_2B	2	BB3	2B3	D2	B	43
B3_2G_D2	B3	B3_2G	2	GB3	2B3	D2	A	204
B3_2R_D2	B3	B3_2R	2	RB3	2B3	D2	A	104
B3_3B_D2	B3	B3_3B	3	BB3	3B3	D2	B	194
B3_3G_D2	B3	B3_3G	3	GB3	3B3	D2	A	19
B3_3R_D2	B3	B3_3R	3	RB3	3B3	D2	A	205
B3_4B_D2	B3	B3_4B	4	BB3	4B3	D2	B	36
B3_4G_D2	B3	B3_4G	4	GB3	4B3	D2	B	219
B3_4R_D2	B3	B3_4R	4	RB3	4B3	D2	A	94
B3_5B_D2	B3	B3_5B	5	BB3	5B3	D2	B	54
B3_5G_D2	B3	B3_5G	5	GB3	5B3	D2	B	103
B3_5R_D2	B3	B3_5R	5	RB3	5B3	D2	A	159

## Sheet: Table S9
Table S9. Post-test latencies data.
obs	batch	day	id	pen	group	sow	pig	test	agonistic behaviour	eat or drink	eliminate	explores	immobile	inactive	locomotor play	lying down	nose to body	nose to nose	not visible	object play	other	other2 flag	receives	social play	c_agonistic	c_eat	c_eliminate	c_explores	c_immobile	c_inactive	c_locomotor	c_lying	c_nosenose	c_nosebody	c_visible	c_object	c_other	c_other2	c_receives	c_social
B2_D1_1B	B2	D1	1B	1	1B2	BB2	B2_1B	A	371.127	264.118	1800	0	3.152	649.516	105.09	137.117	54.415	24.653	15.653	38.55	2.15	1800	318.128	107.093	1	1	0	1	1	1	1	1	1	1	1	1	1	0	1	1
B2_D1_1G	B2	D1	1G	1	1B2	GB2	B2_1G	B	4.906	6.905	1800	28.155	26.406	1800	103.989	119.513	105.491	514.625	3.902	940.083	0	1547.1	262.908	780.68	1	1	0	1	1	0	1	1	1	1	1	1	1	1	1	1
B2_D1_1R	B2	D1	1R	1	1B2	RB2	B2_1R	B	1800	1800	1800	34.168	1800	36.92	1800	113.512	4.151	1800	14.653	1800	0	1800	1800	1800	0	0	0	1	0	1	0	1	0	1	1	0	1	0	0	0
B2_D1_2B	B2	D1	2B	2	2B2	BB2	B2_2B	A	736.137	39.173	897.765	0.905	27.174	1800	1004.9	320.212	3.151	146.297	16.161	1800	0	963.337	36.628	1108.51	1	1	1	1	1	0	1	1	1	1	1	0	1	1	1	1
B2_D1_2G	B2	D1	2G	2	2B2	GB2	B2_2G	A	64.196	186.653	1800	3.401	603.031	97.667	1800	92.219	165.629	1286.24	21.152	1800	0	1800	227.7	1800	1	1	0	1	1	1	0	1	1	1	1	0	1	0	1	0
B2_D1_2R	B2	D1	2R	2	2B2	RB2	B2_2R	B	385.536	135.032	1800	1.656	26.921	956.34	1800	1800	22.671	293.943	20.423	363.259	0	227.362	728.083	1800	1	1	0	1	1	1	0	0	1	1	1	1	1	1	1	0
B2_D1_3B	B2	D1	3B	3	3B2	BB2	B2_3B	B	328.729	1341.49	1800	122.02	7.658	377.759	1800	38.171	81.732	219.119	0	1800	2.401	1800	48.672	1800	1	1	0	1	1	1	0	1	1	1	1	0	1	0	1	0
B2_D1_3G	B2	D1	3G	3	3B2	GB2	B2_3G	A	1800	1800	1800	17.774	66.913	441.841	68.468	113.652	0.162	351.751	5.408	1800	0	1800	77.472	1800	0	0	0	1	1	1	1	1	1	1	1	0	1	0	1	0
B2_D1_3R	B2	D1	3R	3	3B2	RB2	B2_3R	A	1800	1527.17	1800	3.904	2.902	47.915	1800	10.235	2.652	1800	25.662	1800	0	1800	1800	1800	0	1	0	1	1	1	0	1	0	1	1	0	1	0	0	0
B2_D1_4B	B2	D1	4B	4	4B2	BB2	B2_4B	B	600.914	142.539	1455.69	4.402	64.928	1800	128.274	1152.81	13.412	79.98	112.988	1800	0.902	1800	137.039	675.012	1	1	1	1	1	0	1	1	1	1	1	0	1	0	1	1
B2_D1_4G	B2	D1	4G	4	4B2	GB2	B2_4G	B	1800	18.907	1800	40.941	366.264	789.788	1800	167.272	17.403	188.773	6.902	1800	0	1800	1800	1800	0	1	0	1	1	1	0	1	1	1	1	0	1	0	0	0
B2_D1_4R	B2	D1	4R	4	4B2	RB2	B2_4R	A	198.099	1800	1800	15.654	0	175.827	1800	27.672	120.011	19.672	8.903	1800	3.654	224.35	26.421	1800	1	0	0	1	1	1	0	1	1	1	1	0	1	1	1	0
B2_D1_5B	B2	D1	5B	5	5B2	BB2	B2_5B	A	1800	1800	1800	29.905	1800	46.936	1800	1800	2.651	1800	36.182	1800	0	1800	1800	1800	0	0	0	1	0	1	0	0	0	1	1	0	1	0	0	0
B2_D1_5G	B2	D1	5G	5	5B2	GB2	B2_5G	B	122.274	321.823	1800	1.653	130.028	1800	1800	79.467	260.895	416.304	10.155	38.929	0	205.841	83.219	1800	1	1	0	1	1	0	0	1	1	1	1	1	1	1	1	0
B2_D1_5R	B2	D1	5R	5	5B2	RB2	B2_5R	B	1800	485.374	1800	246.144	4.402	183.259	1800	9.409	106.008	2.151	27.929	1800	0	1800	25.427	1800	0	1	0	1	1	1	0	1	1	1	1	0	1	0	1	0
B2_D2_1B	B2	D2	1B	1	1B2	BB2	B2_1B	B	450.907	164.045	1077.94	4.404	145.046	343.238	1035.68	24.17	1.902	238.39	5.904	1800	0	1800	110.763	1111.19	1	1	1	1	1	1	1	1	1	1	1	0	1	0	1	1
B2_D2_1G	B2	D2	1G	1	1B2	GB2	B2_1G	A	55.704	462.108	1800	0	12.912	141.284	1800	316.435	5.405	2.902	65.716	27.166	3.154	1800	50.439	50.453	1	1	0	1	1	1	0	1	1	1	1	1	1	0	1	1
B2_D2_1R	B2	D2	1R	1	1B2	RB2	B2_1R	A	1800	1800	1800	33.434	1800	38.687	1800	36.685	4.153	139.62	11.657	1800	0	1800	1800	1800	0	0	0	1	0	1	0	1	1	1	1	0	1	0	0	0
B2_D2_2B	B2	D2	2B	2	2B2	BB2	B2_2B	B	485.636	31.817	1800	22.668	17.167	486.139	1800	402.793	0.401	15.162	23.918	1800	0	1800	9.411	1800	1	1	0	1	1	1	0	1	1	1	1	0	1	0	1	0
B2_D2_2G	B2	D2	2G	2	2B2	GB2	B2_2G	B	395.043	117.008	1800	18.411	274.163	42.02	1800	168.312	13.915	92.734	2.402	1800	0	1771.52	162.062	1800	1	1	0	1	1	1	0	1	1	1	1	0	1	1	1	0
B2_D2_2R	B2	D2	2R	2	2B2	RB2	B2_2R	A	170.55	1800	1800	1081.41	1800	17.663	1800	7.902	2.271	0.152	2.901	1800	0	1800	256.608	1800	1	0	0	1	0	1	0	1	1	1	1	0	1	0	1	0
B2_D2_3B	B2	D2	3B	3	3B2	BB2	B2_3B	A	41.688	116.509	1800	19.662	44.695	590.493	1800	27.046	125.776	1800	7.658	16.666	0	1800	10.653	128.277	1	1	0	1	1	1	0	1	0	1	1	1	1	0	1	1
B2_D2_3G	B2	D2	3G	3	3B2	GB2	B2_3G	B	43.067	5.906	1800	268.67	99.331	390.784	1800	326.974	346.745	1800	254.647	1800	0	1800	43.187	1800	1	1	0	1	1	1	0	1	0	1	1	0	1	0	1	0
B2_D2_3R	B2	D2	3R	3	3B2	RB2	B2_3R	B	1800	1800	1800	1.664	4.156	495.54	105.758	108.756	63.442	0.651	8.41	176.559	0	1800	364.764	1800	0	0	0	1	1	1	1	1	1	1	1	1	1	0	1	0
B2_D2_4B	B2	D2	4B	4	4B2	BB2	B2_4B	A	303.757	36.684	1800	11.407	6.657	1122	600.016	387.827	17.087	822.252	14.158	1800	0	1800	428.641	1800	1	1	0	1	1	1	1	1	1	1	1	0	1	0	1	0
B2_D2_4G	B2	D2	4G	4	4B2	GB2	B2_4G	A	708.875	12.406	1800	64.037	67.037	847.448	1800	88.069	40.401	1800	3.151	108.076	0	152.875	265.633	1800	1	1	0	1	1	1	0	1	0	1	1	1	1	1	1	0
B2_D2_4R	B2	D2	4R	4	4B2	RB2	B2_4R	B	561.208	80.738	327.697	39.656	2.403	579.476	1800	450.598	27.402	357.752	24.152	1800	0	1800	241.144	1800	1	1	1	1	1	1	0	1	1	1	1	0	1	0	1	0
B2_D2_5B	B2	D2	5B	5	5B2	BB2	B2_5B	B	1800	1800	1800	2.92	12.154	86.617	1800	84.465	4.154	40.69	4.904	1800	0	1800	45.929	1800	0	0	0	1	1	1	0	1	1	1	1	0	1	0	1	0
B2_D2_5G	B2	D2	5G	5	5B2	GB2	B2_5G	A	1800	1800	1800	15.151	135.266	44.906	1800	33.908	112.511	1800	1.15	3.651	0	1800	1800	1800	0	0	0	1	1	1	0	1	0	1	1	1	1	0	0	0
B2_D2_5R	B2	D2	5R	5	5B2	RB2	B2_5R	A	98.458	217.85	189.832	4.652	99.25	6.657	1800	74.707	719.224	0.184	106.021	1800	0	7.916	142.536	1800	1	1	1	1	1	1	0	1	1	1	1	0	1	1	1	0
B3_D1_1B	B3	D1	1B	1	1B3	BB3	B3_1B	A	688.885	1453.56	1800	4.152	137.208	11.994	874.012	262.275	234.492	229.611	5.902	213.861	0	1800	3.4	1800	1	1	0	1	1	1	1	1	1	1	1	1	1	0	1	0
B3_D1_1G	B3	D1	1G	1	1B3	GB3	B3_1G	A	37.677	1625.02	1800	9.156	1.903	1166.31	756.878	25.427	87.703	367.007	66.592	211.58	0	1800	2.904	766.879	1	1	0	1	1	1	1	1	1	1	1	1	1	0	1	1
B3_D1_1R	B3	D1	1R	1	1B3	RB3	B3_1R	B	13.164	53.957	1800	26.414	846.842	214.83	1800	191.94	3.903	2.402	8.401	1800	0	50.7	744.644	1800	1	1	0	1	1	1	0	1	1	1	1	0	1	1	1	0
B3_D1_2B	B3	D1	2B	2	2B3	BB3	B3_2B	A	1800	45.158	1800	6.158	1800	1240.96	1800	105.912	144.293	1800	30.658	1800	0	1800	1800	1800	0	1	0	1	0	1	0	1	0	1	1	0	1	0	0	0
B3_D1_2G	B3	D1	2G	2	2B3	GB3	B3_2G	B	38.19	397.021	1800	12.913	94.243	418.024	1800	32.415	39.689	1800	2.902	151.048	0	1800	13.665	1800	1	1	0	1	1	1	0	1	0	1	1	1	1	0	1	0
B3_D1_2R	B3	D1	2R	2	2B3	RB3	B3_2R	B	1019.11	225.68	1800	85.787	282.633	1245.83	252.628	96.562	143.609	8.969	14.219	2.403	0	1800	349.966	281.379	1	1	0	1	1	1	1	1	1	1	1	1	1	0	1	1
B3_D1_3B	B3	D1	3B	3	3B3	BB3	B3_3B	A	1800	11.902	1800	2.151	217.112	257.148	1800	229.216	5.152	129.837	73.457	1800	0	1800	230.615	1800	0	1	0	1	1	1	0	1	1	1	1	0	1	0	1	0
B3_D1_3G	B3	D1	3G	3	3B3	GB3	B3_3G	B	1800	1800	1800	182.315	0.652	432.079	1800	44.543	5.159	1800	10.41	1800	0	1800	1800	1800	0	0	0	1	1	1	0	1	0	1	1	0	1	0	0	0
B3_D1_3R	B3	D1	3R	3	3B3	RB3	B3_3R	B	65.954	1416.29	1800	4.153	67.967	9.862	1800	81.173	266.418	6.154	7.403	1800	0	1800	22.404	1800	1	1	0	1	1	1	0	1	1	1	1	0	1	0	1	0
B3_D1_4B	B3	D1	4B	4	4B3	BB3	B3_4B	A	1800	1800	1800	1.652	344.719	111.798	1800	109.708	189.329	1800	14.412	1800	0	1800	1800	1800	0	0	0	1	1	1	0	1	0	1	1	0	1	0	0	0
B3_D1_4G	B3	D1	4G	4	4B3	GB3	B3_4G	A	1480.12	652.045	1800	7.409	10.409	52.94	1800	46.191	915.879	589.24	2.904	1800	0	39.41	3.651	1800	1	1	0	1	1	1	0	1	1	1	1	0	1	1	1	0
B3_D1_4R	B3	D1	4R	4	4B3	RB3	B3_4R	B	1800	55.455	1800	2.152	12.663	1146.54	725.377	472.103	132.024	1800	17.662	31.431	0	1800	863.513	1800	0	1	0	1	1	1	1	1	0	1	1	1	1	0	1	0
B3_D1_5B	B3	D1	5B	5	5B3	BB3	B3_5B	A	1800	49.699	1800	28.676	848.751	114.951	1800	855.999	8.153	1800	1.902	1800	0	1800	1800	1800	0	1	0	1	1	1	0	1	0	1	1	0	1	0	0	0
B3_D1_5G	B3	D1	5G	5	5B3	GB3	B3_5G	A	264.669	1800	1800	20.665	1800	29.662	1800	142.012	122.011	133.253	8.661	1800	0	1800	267.405	1800	1	0	0	1	0	1	0	1	1	1	1	0	1	0	1	0
B3_D1_5R	B3	D1	5R	5	5B3	RB3	B3_5R	B	140.789	115.261	1800	211.854	134.319	13.093	1800	174.216	710.1	9.909	4.908	1800	0	1800	139.29	1800	1	1	0	1	1	1	0	1	1	1	1	0	1	0	1	0
B3_D2_1G	B3	D2	1G	1	1B3	GB3	B3_1G	B	915.064	402.009	1800	16.161	4.151	199.521	59.455	474.369	33.181	184.521	71.961	98.992	0	1800	475.869	55.706	1	1	0	1	1	1	1	1	1	1	1	1	1	0	1	1
B3_D2_1R	B3	D2	1R	1	1B3	RB3	B3_1R	A	1658.54	1131.52	1800	13.663	48.676	292.193	1800	211.863	3.151	1800	32.176	35.177	0	1642.01	281.913	1800	1	1	0	1	1	1	0	1	0	1	1	1	1	1	1	0
B3_D2_2B	B3	D2	2B	2	2B3	BB3	B3_2B	B	1800	36.429	1800	0.902	89.99	199.562	1800	1800	49.178	1800	94.989	11.657	0	1800	1800	1800	0	1	0	1	1	1	0	0	0	1	1	1	1	0	0	0
B3_D2_2G	B3	D2	2G	2	2B3	GB3	B3_2G	A	569.461	265.525	1800	4.158	5.15	452.309	1800	317.433	356.755	631.479	9.406	594.483	0	1633.48	520.406	1800	1	1	0	1	1	1	0	1	1	1	1	1	1	1	1	0
B3_D2_2R	B3	D2	2R	2	2B3	RB3	B3_2R	A	689.199	430.326	1800	224.625	447.077	479.624	1800	534.872	26.678	686.952	3.152	343.991	0	1800	604.231	1800	1	1	0	1	1	1	0	1	1	1	1	1	1	0	1	0
B3_D2_3B	B3	D2	3B	3	3B3	BB3	B3_3B	B	1800	43.44	1800	1.402	69.221	80.978	694.846	120.762	5.651	1064.47	8.402	823.38	0	1800	462.865	698.346	0	1	0	1	1	1	1	1	1	1	1	1	1	0	1	1
B3_D2_3G	B3	D2	3G	3	3B3	GB3	B3_3G	A	1800	1800	1800	3.654	63.942	83.982	1800	44.444	30.904	1800	81.982	1800	0	1800	1800	1800	0	0	0	1	1	1	0	1	0	1	1	0	1	0	0	0
B3_D2_3R	B3	D2	3R	3	3B3	RB3	B3_3R	A	282.433	486.125	1800	25.906	30.656	679.579	406.282	74.451	5.908	49.95	0.652	449.843	0	1800	2.903	431.083	1	1	0	1	1	1	1	1	1	1	1	1	1	0	1	1
B3_D2_4B	B3	D2	4B	4	4B3	BB3	B3_4B	B	1800	413.137	1800	1800	1033.52	26.235	1800	427.657	24.315	1800	3.662	1800	0	1031.76	1800	1800	0	1	0	0	1	1	0	1	0	1	1	0	1	1	0	0
B3_D2_4G	B3	D2	4G	4	4B3	GB3	B3_4G	B	808.459	1526.42	1800	1.651	122.021	314.162	858.759	8.152	601	224.385	31.15	1800	0	738.388	405.712	749.146	1	1	0	1	1	1	1	1	1	1	1	0	1	1	1	1
B3_D2_4R	B3	D2	4R	4	4B3	RB3	B3_4R	A	347.246	16.657	1800	4.654	1.811	519.161	1800	239.389	346.242	1800	348.497	1800	0	1800	519.908	1800	1	1	0	1	1	1	0	1	0	1	1	0	1	0	1	0
B3_D2_5B	B3	D2	5B	5	5B3	BB3	B3_5B	B	1800	23.418	1800	1.399	109.993	180.582	1800	120.244	0	66.959	15.664	1800	13.416	1800	67.958	1800	0	1	0	1	1	1	0	1	1	1	1	0	1	0	1	0
B3_D2_5G	B3	D2	5G	5	5B3	GB3	B3_5G	B	1800	133.523	1800	2.402	122.023	960.6	1800	297.191	403.763	414.266	7.153	1800	0	1800	807.872	1800	0	1	0	1	1	1	0	1	1	1	1	0	1	0	1	0
B3_D2_5R	B3	D2	5R	5	5B3	RB3	B3_5R	A	460.61	233.14	1800	9.664	203.334	241.633	1800	30.164	125.026	1800	0.542	1800	0	459.609	246.136	1800	1	1	0	1	1	1	0	1	0	1	1	0	1	1	1	0
B3_D2_1B	B3	D2	1B	1	1B3	BB3	B3_1B	B	53.203	32.404	251.588	103.782	2.151	73.54	1800	103.782	129.525	746.843	20.905	18.652	0	1800	456.295	1800	1	1	1	1	1	1	0	1	1	1	1	1	1	0	1	0
